# Supplementary material for: The immune escape signature predicts the prognosis and immunotherapy sensitivity for pancreatic ductal adenocarcinoma
Source: Front Oncol. 2022 Sep 6;12:978921. doi: 10.3389/fonc.2022.978921 (PMC9486201; doi:10.3389/fonc.2022.978921)
Supplement: Supplementary file 3 [file DataSheet_1.xlsx]

## Sheet: S1
Table S1 The cox regression for immune evasion genes in each cohort
Genes	cut_off	Hazard.Ratio	HR%CI95	P.value	Dataset
ACAD9	7.84417	1.617	1.617(1.17-2.236)	0.004	PACA_AU
ACTB	12.5545	1.185	1.185(0.868-1.619)	0.285	PACA_AU
ADAR	10.8332	1.288	1.288(0.81-2.048)	0.285	PACA_AU
AGO2	8.71307	1.328	1.328(0.86-2.052)	0.2	PACA_AU
AHSA1	8.77255	1.408	1.408(1.028-1.928)	0.033	PACA_AU
A/PC15	/	/	/	/	/
ARF6	/	/	/	/	/
ATG10	7.75716	0.6	0.6(0.363-0.993)	0.047	PACA_AU
ATG101	8.6682	1.838	1.838(1.241-2.722)	0.002	PACA_AU
ATG12	5.4172	1.753	1.753(1.17-2.627)	0.007	PACA_AU
ATG14	7.72237	1.786	1.786(1.154-2.764)	0.009	PACA_AU
ATG3	8.73296	0.646	0.646(0.378-1.104)	0.11	PACA_AU
ATG5	/	/	/	/	/
ATG7	8.26012	1.46	1.46(1.057-2.016)	0.022	PACA_AU
ATG9A	7.5385	0.682	0.682(0.498-0.933)	0.017	PACA_AU
ATP13A1	/	/	/	/	/
ATXN7L3	7.69068	1.49	1.49(0.884-2.511)	0.135	PACA_AU
B2M	13.5652	1.618	1.618(1.039-2.52)	0.033	PACA_AU
BC003331	/	/	/	/	/
BCL2L1	10.9344	1.373	1.373(0.972-1.941)	0.072	PACA_AU
BECN1	8.22585	1.866	1.866(1.011-3.445)	0.046	PACA_AU
BOLA3	9.59406	1.25	1.25(0.882-1.771)	0.21	PACA_AU
BRAT1	9.13867	1.259	1.259(0.917-1.729)	0.155	PACA_AU
BRPF1	/	/	/	/	/
CAD	5.58972	1.564	1.564(1.036-2.36)	0.033	PACA_AU
CALR	10.2517	0.454	0.454(0.168-1.226)	0.119	PACA_AU
CEP55	6.88414	2.104	2.104(1.399-3.166)	0	PACA_AU
CFLAR	9.07948	1.385	1.385(0.95-2.02)	0.091	PACA_AU
CHIC2	9.32853	1.576	1.576(0.993-2.501)	0.054	PACA_AU
CHMP5	8.34136	1.32	1.32(0.962-1.811)	0.086	PACA_AU
COX6C	11.9241	1.862	1.862(1.151-3.012)	0.011	PACA_AU
CREBBP	8.14829	0.633	0.633(0.464-0.865)	0.004	PACA_AU
CUL3	2.37912	0.589	0.589(0.389-0.891)	0.012	PACA_AU
DCP1A	6.65065	0.588	0.588(0.42-0.824)	0.002	PACA_AU
DET1	5.008	1.589	1.589(0.932-2.709)	0.089	PACA_AU
DICER1	1.84831	0.657	0.657(0.425-1.014)	0.058	PACA_AU
D/JC13	7.22755	1.443	1.443(0.937-2.222)	0.096	PACA_AU
DNTTIP1	9.07608	1.472	1.472(0.983-2.204)	0.061	PACA_AU
DOT1L	3.74504	0.45	0.45(0.299-0.678)	0	PACA_AU
DPH5	6.77874	0.582	0.582(0.393-0.863)	0.007	PACA_AU
EIF3H	10.3683	1.25	1.25(0.914-1.71)	0.162	PACA_AU
EMC2	6.42406	2.131	2.131(1.33-3.413)	0.002	PACA_AU
EMC3	/	/	/	/	/
EMC4	10.0122	1.164	1.164(0.818-1.656)	0.4	PACA_AU
EMC6	4.77708	1.443	1.443(0.959-2.171)	0.078	PACA_AU
EMC8	6.04532	1.345	1.345(0.976-1.851)	0.07	PACA_AU
ERAP1	2.69056	1.611	1.611(1.042-2.493)	0.032	PACA_AU
ERP44	3.15178	0.554	0.554(0.389-0.787)	0.001	PACA_AU
F8A	/	/	/	/	/
FADD	8.41953	1.881	1.881(1.374-2.574)	0	PACA_AU
FAM58B	/	/	/	/	/
FAS	3.17106	0.563	0.563(0.358-0.883)	0.012	PACA_AU
FITM2	/	/	/	/	/
FNTB	/	/	/	/	/
GALE	1.83902	0.683	0.683(0.465-1.004)	0.052	PACA_AU
GLS	/	/	/	/	/
GPAA1	7.92997	0.783	0.783(0.573-1.069)	0.124	PACA_AU
GPI1	/	/	/	/	/
H2-K1	/	/	/	/	/
HCFC2	4.84074	2.115	2.115(1.374-3.256)	0.001	PACA_AU
HDAC1	11.1703	1.379	1.379(0.98-1.939)	0.065	PACA_AU
HDGFRP2	/	/	/	/	/
HEXIM1	3.83451	1.355	1.355(0.992-1.851)	0.056	PACA_AU
HIRA	3.49216	0.743	0.743(0.51-1.082)	0.121	PACA_AU
HSPA13	2.34559	0.804	0.804(0.524-1.233)	0.318	PACA_AU
IF/R1	7.59679	0.593	0.593(0.371-0.948)	0.029	PACA_AU
IF/R2	6.9137	0.65	0.65(0.472-0.896)	0.008	PACA_AU
IFNGR1	10.4364	1.204	1.204(0.879-1.65)	0.248	PACA_AU
IFNGR2	11.1868	0.537	0.537(0.366-0.789)	0.002	PACA_AU
IKBKB	7.21388	0.692	0.692(0.503-0.952)	0.023	PACA_AU
IKBKG	8.04884	2.49	2.49(1.308-4.74)	0.005	PACA_AU
INO80	3.26848	0.654	0.654(0.422-1.013)	0.057	PACA_AU
IPPK	2.94372	0.755	0.755(0.488-1.17)	0.209	PACA_AU
IRF1	9.42765	1.385	1.385(0.75-2.557)	0.298	PACA_AU
IRF9	10.079	1.193	1.193(0.822-1.732)	0.352	PACA_AU
IST1	10.2468	0.513	0.513(0.295-0.892)	0.018	PACA_AU
JAGN1	/	/	/	/	/
JAK1	6.75634	0.668	0.668(0.471-0.948)	0.024	PACA_AU
JAK2	5.20101	0.715	0.715(0.501-1.021)	0.065	PACA_AU
JMJD6	1.92915	0.75	0.75(0.539-1.043)	0.088	PACA_AU
KAT6A	/	/	/	/	/
KLF16	/	/	/	/	/
KMT2A	5.66882	0.633	0.633(0.451-0.889)	0.008	PACA_AU
LIPT2	3.42489	0.681	0.681(0.485-0.957)	0.027	PACA_AU
MAP3K7	8.06855	1.687	1.687(1.158-2.457)	0.006	PACA_AU
MAPK1	4.4564	1.437	1.437(1.051-1.964)	0.023	PACA_AU
MED16	9.48556	1.217	1.217(0.86-1.721)	0.267	PACA_AU
MED23	6.75444	1.341	1.341(0.918-1.96)	0.129	PACA_AU
MED24	7.30817	1.63	1.63(1.074-2.475)	0.022	PACA_AU
MEN1	3.33566	0.715	0.715(0.519-0.983)	0.039	PACA_AU
MGAT1	9.92374	0.456	0.456(0.293-0.71)	0.001	PACA_AU
MOGS	6.12074	0.771	0.771(0.561-1.059)	0.108	PACA_AU
MTA2	7.95965	1.214	1.214(0.854-1.725)	0.28	PACA_AU
N6AMT1	5.84181	1.465	1.465(0.998-2.15)	0.051	PACA_AU
NCBP1	8.07972	1.612	1.612(1.077-2.413)	0.02	PACA_AU
NDUFA13	9.86953	0.866	0.866(0.628-1.194)	0.38	PACA_AU
NDUFAF6	6.09237	1.445	1.445(1.051-1.986)	0.023	PACA_AU
NPLOC4	7.27179	0.662	0.662(0.479-0.913)	0.012	PACA_AU
NUP188	6.12037	1.292	1.292(0.927-1.802)	0.13	PACA_AU
NXT1	9.17037	1.51	1.51(1.076-2.12)	0.017	PACA_AU
OTUD5	/	/	/	/	/
OTULIN	6.44922	2.523	2.523(1.748-3.64)	0	PACA_AU
PCBP2	10.6637	1.59	1.59(1.165-2.17)	0.004	PACA_AU
PCED1B	7.71077	1.476	1.476(0.979-2.225)	0.063	PACA_AU
PDCD6IP	7.8268	0.592	0.592(0.373-0.939)	0.026	PACA_AU
PDIA3	2.21383	1.432	1.432(1.037-1.977)	0.029	PACA_AU
PDSS2	7.36606	0.591	0.591(0.378-0.924)	0.021	PACA_AU
PI4KB	7.77796	0.685	0.685(0.501-0.936)	0.018	PACA_AU
PIGK	7.30229	0.745	0.745(0.448-1.238)	0.256	PACA_AU
PIGS	7.18966	1.494	1.494(1.003-2.224)	0.048	PACA_AU
PIGT	8.98757	0.608	0.608(0.444-0.831)	0.002	PACA_AU
PIGU	8.44402	1.469	1.469(1.062-2.032)	0.02	PACA_AU
PKN2	6.32524	1.409	1.409(0.981-2.024)	0.063	PACA_AU
PPP1CA	9.02623	0.809	0.809(0.58-1.127)	0.21	PACA_AU
PPP1R8	4.31715	1.264	1.264(0.908-1.761)	0.165	PACA_AU
PPP2R2A	9.19594	1.504	1.504(0.931-2.432)	0.096	PACA_AU
PPP2R3C	7.42783	1.494	1.494(1.088-2.051)	0.013	PACA_AU
PRKCSH	8.88142	0.781	0.781(0.562-1.087)	0.143	PACA_AU
PSMB8	7.63466	0.424	0.424(0.285-0.633)	0	PACA_AU
PSMB9	5.22603	0.654	0.654(0.447-0.957)	0.029	PACA_AU
PSMG1	8.05388	1.517	1.517(1.074-2.143)	0.018	PACA_AU
PTAR1	/	/	/	/	/
PTPN2	3.25019	1.57	1.57(1.009-2.444)	0.046	PACA_AU
RB1CC1	8.39048	1.725	1.725(1.252-2.376)	0.001	PACA_AU
RBCK1	8.61946	0.719	0.719(0.525-0.986)	0.041	PACA_AU
RBM15	7.84647	1.624	1.624(1.078-2.445)	0.02	PACA_AU
RCE1	7.29439	1.474	1.474(1.053-2.061)	0.024	PACA_AU
RGP1	/	/	/	/	/
RIC1	2.59934	0.661	0.661(0.457-0.955)	0.027	PACA_AU
RIC8	/	/	/	/	/
RNF31	7.33325	0.766	0.766(0.56-1.048)	0.095	PACA_AU
S100PBP	5.31633	0.682	0.682(0.499-0.934)	0.017	PACA_AU
SARNP	9.88122	1.027	1.027(0.747-1.412)	0.87	PACA_AU
SCAF4	6.69646	0.648	0.648(0.428-0.981)	0.04	PACA_AU
SETD1A	7.27409	0.556	0.556(0.387-0.799)	0.002	PACA_AU
SETDB1	/	/	/	/	/
SLC25A32	2.20613	0.454	0.454(0.252-0.819)	0.009	PACA_AU
SMG7	2.36678	0.798	0.798(0.57-1.116)	0.187	PACA_AU
SOCS1	6.09391	0.767	0.767(0.55-1.07)	0.119	PACA_AU
SPCS1	10.7833	0.742	0.742(0.543-1.015)	0.062	PACA_AU
SRRT	/	/	/	/	/
SRSF7	8.66016	0.592	0.592(0.406-0.865)	0.007	PACA_AU
STAT1	7.87441	1.394	1.394(0.903-2.153)	0.134	PACA_AU
STAT2	10.3869	0.493	0.493(0.241-1.011)	0.053	PACA_AU
STOML2	10.0046	1.303	1.303(0.895-1.898)	0.167	PACA_AU
SUSD6	/	/	/	/	/
TAB1	2.50063	1.513	1.513(0.979-2.337)	0.062	PACA_AU
TAB2	4.8323	0.687	0.687(0.388-1.216)	0.197	PACA_AU
TAP1	10.7082	1.496	1.496(1.096-2.043)	0.011	PACA_AU
TAP2	5.9502	1.504	1.504(1.04-2.175)	0.03	PACA_AU
TAPBP	10.188	1.021	1.021(0.748-1.394)	0.896	PACA_AU
TBK1	8.43322	0.575	0.575(0.351-0.941)	0.028	PACA_AU
TFRC	10.3059	1.144	1.144(0.804-1.629)	0.454	PACA_AU
TGFBR2	2.52399	1.623	1.623(1.042-2.528)	0.032	PACA_AU
TMEM127	6.73614	1.172	1.172(0.83-1.655)	0.368	PACA_AU
TMEM208	8.85519	1.594	1.594(1.094-2.323)	0.015	PACA_AU
TNFAIP3	7.30119	1.269	1.269(0.929-1.735)	0.135	PACA_AU
TNFRSF1A	9.93661	0.91	0.91(0.664-1.248)	0.56	PACA_AU
TNFRSF1B	8.29253	0.739	0.739(0.518-1.054)	0.095	PACA_AU
TRADD	4.83079	0.461	0.461(0.261-0.814)	0.008	PACA_AU
TRAF2	5.05705	0.757	0.757(0.504-1.136)	0.179	PACA_AU
TRPM7	/	/	/	/	/
UBE2G2	8.30594	0.504	0.504(0.346-0.733)	0	PACA_AU
UBE2N	9.04147	1.568	1.568(1.121-2.192)	0.009	PACA_AU
UBR5	6.97105	2.314	2.314(1.542-3.472)	0	PACA_AU
UFC1	/	/	/	/	/
UFL1	/	/	/	/	/
USP7	7.47867	0.6	0.6(0.393-0.916)	0.018	PACA_AU
UXS1	3.97653	1.799	1.799(1.217-2.658)	0.003	PACA_AU
VDAC2	9.87724	2.376	2.376(0.968-5.833)	0.059	PACA_AU
VPS13A	1.90214	1.712	1.712(0.989-2.965)	0.055	PACA_AU
VPS16	3.05743	1.515	1.515(0.89-2.578)	0.126	PACA_AU
VPS29	10.0735	1.316	1.316(0.858-2.019)	0.208	PACA_AU
VPS35	9.93411	0.677	0.677(0.489-0.935)	0.018	PACA_AU
VPS4B	9.15743	1.41	1.41(0.925-2.151)	0.11	PACA_AU
WDR7	5.56441	0.664	0.664(0.466-0.945)	0.023	PACA_AU
WDR83	/	/	/	/	/
WIPI2	2.34704	0.577	0.577(0.381-0.873)	0.009	PACA_AU
WWP2	1.73607	0.735	0.735(0.538-1.002)	0.052	PACA_AU
YAP1	/	/	/	/	/
ZC3H3	/	/	/	/	/
ZCCHC14	7.96636	0.745	0.745(0.541-1.024)	0.07	PACA_AU
Genes	cut_off	Hazard.Ratio	HR%CI95	P.value	Dataset
ACAD9	5.105	0.422	0.422(0.248-0.716)	0.001	GSE71729
ACTB	9.915	0.564	0.564(0.343-0.926)	0.024	GSE71729
ADAR	4.181	1.785	1.785(0.857-3.718)	0.122	GSE71729
AGO2	/	/	/	/	/
AHSA1	5.686	0.6	0.6(0.387-0.932)	0.023	GSE71729
A/PC15	/	/	/	/	/
ARF6	4.567	0.194	0.194(0.071-0.534)	0.001	GSE71729
ATG10	2.171	0.459	0.459(0.264-0.797)	0.006	GSE71729
ATG101	/	/	/	/	/
ATG12	5.773	1.311	1.311(0.811-2.118)	0.27	GSE71729
ATG14	/	/	/	/	/
ATG3	3.295	0.623	0.623(0.335-1.159)	0.135	GSE71729
ATG5	4.088	0.792	0.792(0.511-1.228)	0.297	GSE71729
ATG7	3.056	0.759	0.759(0.486-1.183)	0.223	GSE71729
ATG9A	4.418	0.689	0.689(0.439-1.081)	0.105	GSE71729
ATP13A1	3.217	1.469	1.469(0.941-2.293)	0.09	GSE71729
ATXN7L3	2.888	1.72	1.72(0.965-3.068)	0.066	GSE71729
B2M	10.166	1.457	1.457(0.861-2.465)	0.161	GSE71729
BC003331	/	/	/	/	/
BCL2L1	2.709	1.598	1.598(0.983-2.598)	0.059	GSE71729
BECN1	5.489	0.569	0.569(0.319-1.014)	0.056	GSE71729
BOLA3	6.463	0.629	0.629(0.313-1.264)	0.193	GSE71729
BRAT1	/	/	/	/	/
BRPF1	2.606	1.682	1.682(0.837-3.378)	0.144	GSE71729
CAD	4.674	1.82	1.82(0.957-3.46)	0.068	GSE71729
CALR	8.896	2.375	2.375(1.131-4.991)	0.022	GSE71729
CEP55	3.554	2.181	2.181(1.221-3.897)	0.008	GSE71729
CFLAR	3.865	1.941	1.941(1.196-3.151)	0.007	GSE71729
CHIC2	4.244	0.342	0.342(0.182-0.642)	0.001	GSE71729
CHMP5	5.188	0.637	0.637(0.326-1.248)	0.189	GSE71729
COX6C	8.609	1.504	1.504(0.951-2.379)	0.081	GSE71729
CREBBP	3.269	1.548	1.548(1.003-2.39)	0.049	GSE71729
CUL3	1.736	0.452	0.452(0.273-0.747)	0.002	GSE71729
DCP1A	6.333	0.433	0.433(0.252-0.744)	0.002	GSE71729
DET1	4.532	0.358	0.358(0.223-0.574)	0	GSE71729
DICER1	4.54	1.863	1.863(1.097-3.162)	0.021	GSE71729
D/JC13	4.268	0.677	0.677(0.441-1.04)	0.075	GSE71729
DNTTIP1	6.556	0.593	0.593(0.296-1.189)	0.141	GSE71729
DOT1L	2.519	1.935	1.935(1.033-3.623)	0.039	GSE71729
DPH5	4.316	0.647	0.647(0.31-1.35)	0.246	GSE71729
EIF3H	10.108	1.751	1.751(0.805-3.811)	0.158	GSE71729
EMC2	/	/	/	/	/
EMC3	/	/	/	/	/
EMC4	/	/	/	/	/
EMC6	/	/	/	/	/
EMC8	/	/	/	/	/
ERAP1	1.543	0.553	0.553(0.328-0.93)	0.026	GSE71729
ERP44	/	/	/	/	/
F8A	/	/	/	/	/
FADD	5.079	0.503	0.503(0.258-0.981)	0.044	GSE71729
FAM58B	/	/	/	/	/
FAS	3.449	0.677	0.677(0.391-1.173)	0.164	GSE71729
FITM2	/	/	/	/	/
FNTB	2.775	0.666	0.666(0.367-1.206)	0.18	GSE71729
GALE	3.422	1.566	1.566(0.847-2.895)	0.153	GSE71729
GLS	5.291	1.897	1.897(1.102-3.268)	0.021	GSE71729
GPAA1	3.191	0.509	0.509(0.3-0.863)	0.012	GSE71729
GPI1	/	/	/	/	/
H2-K1	/	/	/	/	/
HCFC2	4.053	0.626	0.626(0.395-0.993)	0.047	GSE71729
HDAC1	7.234	0.445	0.445(0.204-0.972)	0.042	GSE71729
HDGFRP2	/	/	/	/	/
HEXIM1	5.064	0.693	0.693(0.421-1.139)	0.148	GSE71729
HIRA	5.098	1.433	1.433(0.906-2.268)	0.124	GSE71729
HSPA13	3.239	0.622	0.622(0.358-1.08)	0.092	GSE71729
IF/R1	4.935	1.595	1.595(1.035-2.459)	0.034	GSE71729
IF/R2	1.2	1.825	1.825(1.001-3.326)	0.049	GSE71729
IFNGR1	8.032	2.063	2.063(1.024-4.156)	0.043	GSE71729
IFNGR2	5.477	1.78	1.78(0.855-3.709)	0.124	GSE71729
IKBKB	3.486	0.828	0.828(0.536-1.28)	0.396	GSE71729
IKBKG	4.022	2.091	2.091(1.167-3.749)	0.013	GSE71729
INO80	3.901	0.691	0.691(0.371-1.287)	0.244	GSE71729
IPPK	4.072	2.074	2.074(1.331-3.233)	0.001	GSE71729
IRF1	3.447	1.525	1.525(0.922-2.524)	0.101	GSE71729
IRF9	3.633	1.733	1.733(1.105-2.717)	0.017	GSE71729
IST1	/	/	/	/	/
JAGN1	6.883	0.647	0.647(0.381-1.1)	0.108	GSE71729
JAK1	4.648	1.628	1.628(1.047-2.533)	0.031	GSE71729
JAK2	3.067	0.564	0.564(0.289-1.102)	0.094	GSE71729
JMJD6	3.894	2.134	2.134(1.149-3.961)	0.016	GSE71729
KAT6A	/	/	/	/	/
KLF16	5.404	2.11	2.11(1.255-3.548)	0.005	GSE71729
KMT2A	/	/	/	/	/
LIPT2	/	/	/	/	/
MAP3K7	5.026	2.058	2.058(1.225-3.457)	0.006	GSE71729
MAPK1	3.57	0.537	0.537(0.305-0.946)	0.031	GSE71729
MED16	3.394	1.461	1.461(0.941-2.268)	0.092	GSE71729
MED23	2.336	0.707	0.707(0.455-1.1)	0.125	GSE71729
MED24	3.64	0.625	0.625(0.406-0.962)	0.033	GSE71729
MEN1	2.285	1.477	1.477(0.959-2.275)	0.077	GSE71729
MGAT1	6.157	0.565	0.565(0.297-1.075)	0.082	GSE71729
MOGS	/	/	/	/	/
MTA2	4.193	0.688	0.688(0.424-1.114)	0.128	GSE71729
N6AMT1	3.86	1.667	1.667(1.035-2.685)	0.035	GSE71729
NCBP1	4.664	2.652	2.652(1.415-4.972)	0.002	GSE71729
NDUFA13	7.935	1.535	1.535(0.929-2.536)	0.095	GSE71729
NDUFAF6	/	/	/	/	/
NPLOC4	4.327	1.318	1.318(0.804-2.159)	0.273	GSE71729
NUP188	1.913	1.674	1.674(1.038-2.699)	0.035	GSE71729
NXT1	7	1.91	1.91(1.225-2.978)	0.004	GSE71729
OTUD5	4.026	1.331	1.331(0.838-2.115)	0.226	GSE71729
OTULIN	/	/	/	/	/
PCBP2	4.072	0.711	0.711(0.455-1.111)	0.135	GSE71729
PCED1B	/	/	/	/	/
PDCD6IP	4.062	0.646	0.646(0.416-1.003)	0.052	GSE71729
PDIA3	7.547	1.715	1.715(1.044-2.816)	0.033	GSE71729
PDSS2	3.344	0.539	0.539(0.349-0.834)	0.005	GSE71729
PI4KB	3.564	0.608	0.608(0.335-1.103)	0.102	GSE71729
PIGK	4.272	0.541	0.541(0.348-0.839)	0.006	GSE71729
PIGS	2.562	0.581	0.581(0.358-0.944)	0.028	GSE71729
PIGT	5.695	2.747	2.747(1.306-5.777)	0.008	GSE71729
PIGU	2.271	0.472	0.472(0.299-0.744)	0.001	GSE71729
PKN2	5.125	1.614	1.614(1.035-2.516)	0.035	GSE71729
PPP1CA	5.699	0.711	0.711(0.449-1.126)	0.146	GSE71729
PPP1R8	4.805	2.333	2.333(1.444-3.769)	0.001	GSE71729
PPP2R2A	4.475	0.596	0.596(0.329-1.083)	0.089	GSE71729
PPP2R3C	6.356	0.676	0.676(0.438-1.043)	0.077	GSE71729
PRKCSH	2.722	2.571	2.571(1.385-4.775)	0.003	GSE71729
PSMB8	5.517	0.507	0.507(0.299-0.859)	0.012	GSE71729
PSMB9	6.486	1.699	1.699(1.1-2.624)	0.017	GSE71729
PSMG1	7.238	1.844	1.844(1.015-3.349)	0.045	GSE71729
PTAR1	5.938	2.373	2.373(1.252-4.498)	0.008	GSE71729
PTPN2	4.131	2.067	2.067(1.332-3.206)	0.001	GSE71729
RB1CC1	5.009	0.397	0.397(0.209-0.757)	0.005	GSE71729
RBCK1	4.145	1.63	1.63(0.898-2.959)	0.108	GSE71729
RBM15	2.347	1.71	1.71(1.105-2.646)	0.016	GSE71729
RCE1	2.027	3.715	3.715(2.025-6.816)	0	GSE71729
RGP1	3.719	1.502	1.502(0.93-2.426)	0.096	GSE71729
RIC1	/	/	/	/	/
RIC8	/	/	/	/	/
RNF31	4.71	1.507	1.507(0.969-2.344)	0.069	GSE71729
S100PBP	4.059	1.986	1.986(1.183-3.332)	0.009	GSE71729
SARNP	/	/	/	/	/
SCAF4	/	/	/	/	/
SETD1A	1.257	1.728	1.728(1.024-2.917)	0.041	GSE71729
SETDB1	4.582	1.907	1.907(1.03-3.532)	0.04	GSE71729
SLC25A32	4.949	0.708	0.708(0.442-1.133)	0.15	GSE71729
SMG7	3.88	0.507	0.507(0.296-0.87)	0.014	GSE71729
SOCS1	3.218	2.289	2.289(0.925-5.668)	0.073	GSE71729
SPCS1	6.849	1.602	1.602(0.932-2.753)	0.088	GSE71729
SRRT	/	/	/	/	/
SRSF7	/	/	/	/	/
STAT1	4.434	2.044	2.044(1.324-3.155)	0.001	GSE71729
STAT2	2.358	2.727	2.727(1.433-5.189)	0.002	GSE71729
STOML2	4.715	0.478	0.478(0.303-0.754)	0.001	GSE71729
SUSD6	/	/	/	/	/
TAB1	/	/	/	/	/
TAB2	/	/	/	/	/
TAP1	8.091	2.193	2.193(1.348-3.568)	0.002	GSE71729
TAP2	1.671	0.601	0.601(0.378-0.957)	0.032	GSE71729
TAPBP	3.406	1.551	1.551(0.996-2.414)	0.052	GSE71729
TBK1	2.715	1.553	1.553(0.857-2.813)	0.146	GSE71729
TFRC	5.662	1.632	1.632(0.967-2.754)	0.066	GSE71729
TGFBR2	5.266	0.523	0.523(0.332-0.826)	0.005	GSE71729
TMEM127	5.159	0.695	0.695(0.423-1.142)	0.151	GSE71729
TMEM208	8.372	2.659	2.659(1.703-4.151)	0	GSE71729
TNFAIP3	2.852	2.652	2.652(1.275-5.514)	0.009	GSE71729
TNFRSF1A	5.99	0.614	0.614(0.397-0.951)	0.029	GSE71729
TNFRSF1B	2.252	0.574	0.574(0.348-0.948)	0.03	GSE71729
TRADD	7.696	1.473	1.473(0.898-2.414)	0.125	GSE71729
TRAF2	4.409	2.33	2.33(1.191-4.558)	0.013	GSE71729
TRPM7	2.783	3.265	3.265(1.315-8.106)	0.011	GSE71729
UBE2G2	4.233	1.494	1.494(0.883-2.53)	0.135	GSE71729
UBE2N	4.996	0.569	0.569(0.329-0.984)	0.044	GSE71729
UBR5	2.998	0.634	0.634(0.393-1.024)	0.062	GSE71729
UFC1	6.213	0.739	0.739(0.399-1.369)	0.337	GSE71729
UFL1	/	/	/	/	/
USP7	5.039	0.469	0.469(0.28-0.787)	0.004	GSE71729
UXS1	4.602	2.663	2.663(1.404-5.049)	0.003	GSE71729
VDAC2	7.825	0.479	0.479(0.287-0.797)	0.005	GSE71729
VPS13A	3.518	1.618	1.618(0.919-2.847)	0.095	GSE71729
VPS16	5.012	1.832	1.832(1.166-2.878)	0.009	GSE71729
VPS29	4.844	1.64	1.64(1.038-2.59)	0.034	GSE71729
VPS35	6.668	0.313	0.313(0.126-0.776)	0.012	GSE71729
VPS4B	3.868	0.633	0.633(0.404-0.993)	0.046	GSE71729
WDR7	4.333	0.309	0.309(0.16-0.598)	0	GSE71729
WDR83	/	/	/	/	/
WIPI2	6.209	0.486	0.486(0.248-0.953)	0.036	GSE71729
WWP2	2.327	1.4	1.4(0.798-2.454)	0.24	GSE71729
YAP1	3.61	0.713	0.713(0.412-1.234)	0.227	GSE71729
ZC3H3	1.576	1.584	1.584(1.015-2.474)	0.043	GSE71729
ZCCHC14	4.345	1.424	1.424(0.711-2.853)	0.319	GSE71729
Genes	cut_off	Hazard.Ratio	HR%CI95	P.value	Dataset
ACAD9	5.65004	3.172	3.172(1.502-6.697)	0.002	GSE62452
ACTB	9.76672	1.261	1.261(0.668-2.378)	0.474	GSE62452
ADAR	6.84345	3.969	3.969(1.52-10.363)	0.005	GSE62452
AGO2	5.78134	3.196	3.196(0.978-10.443)	0.054	GSE62452
AHSA1	6.28375	2.602	2.602(0.792-8.547)	0.115	GSE62452
A/PC15	5.04837	0.585	0.585(0.305-1.123)	0.107	GSE62452
ARF6	7.10467	3.193	3.193(1.402-7.271)	0.006	GSE62452
ATG10	4.51416	0.488	0.488(0.279-0.854)	0.012	GSE62452
ATG101	5.09861	2.751	2.751(1.386-5.462)	0.004	GSE62452
ATG12	5.51615	0.477	0.477(0.242-0.942)	0.033	GSE62452
ATG14	5.59151	2.214	2.214(0.684-7.173)	0.185	GSE62452
ATG3	6.3663	1.918	1.918(1.089-3.379)	0.024	GSE62452
ATG5	6.18242	1.793	1.793(0.917-3.508)	0.088	GSE62452
ATG7	5.96348	1.411	1.411(0.803-2.482)	0.232	GSE62452
ATG9A	5.1484	4.699	4.699(1.628-13.565)	0.004	GSE62452
ATP13A1	5.29205	5.452	5.452(1.63-18.238)	0.006	GSE62452
ATXN7L3	4.69888	2.778	2.778(1.225-6.298)	0.014	GSE62452
B2M	9.49103	0.572	0.572(0.301-1.088)	0.088	GSE62452
BC003331	/	/	/	/	/
BCL2L1	6.56237	2.103	2.103(1.08-4.096)	0.029	GSE62452
BECN1	5.45777	6.232	6.232(1.886-20.594)	0.003	GSE62452
BOLA3	7.10092	3.259	3.259(1.005-10.574)	0.049	GSE62452
BRAT1	4.89954	3.582	3.582(1.615-7.942)	0.002	GSE62452
BRPF1	4.46738	0.374	0.374(0.192-0.728)	0.004	GSE62452
CAD	4.66536	3.888	3.888(1.135-13.319)	0.031	GSE62452
CALR	8.59037	3.353	3.353(1.029-10.927)	0.045	GSE62452
CEP55	3.58248	2.59	2.59(1.314-5.106)	0.006	GSE62452
CFLAR	7.00105	0.288	0.288(0.151-0.549)	0	GSE62452
CHIC2	5.31181	0.626	0.626(0.336-1.167)	0.141	GSE62452
CHMP5	5.59854	1.793	1.793(0.843-3.814)	0.129	GSE62452
COX6C	6.24081	0.553	0.553(0.303-1.01)	0.054	GSE62452
CREBBP	6.70332	0.56	0.56(0.315-0.995)	0.048	GSE62452
CUL3	7.25975	0.705	0.705(0.404-1.231)	0.218	GSE62452
DCP1A	4.96748	5.627	5.627(1.343-23.574)	0.018	GSE62452
DET1	4.39067	0.587	0.587(0.319-1.082)	0.088	GSE62452
DICER1	7.42498	1.375	1.375(0.784-2.412)	0.266	GSE62452
D/JC13	6.7881	1.768	1.768(0.986-3.169)	0.056	GSE62452
DNTTIP1	5.64337	2.14	2.14(1.204-3.804)	0.01	GSE62452
DOT1L	4.97198	2.297	2.297(1.208-4.366)	0.011	GSE62452
DPH5	5.01984	0.569	0.569(0.321-1.008)	0.053	GSE62452
EIF3H	7.33497	0.539	0.539(0.289-1.006)	0.052	GSE62452
EMC2	6.1206	0.578	0.578(0.26-1.288)	0.18	GSE62452
EMC3	6.08792	1.777	1.777(0.742-4.254)	0.197	GSE62452
EMC4	7.31994	2.986	2.986(0.912-9.78)	0.071	GSE62452
EMC6	4.42718	1.378	1.378(0.677-2.807)	0.377	GSE62452
EMC8	4.98145	2.447	2.447(0.967-6.194)	0.059	GSE62452
ERAP1	6.65686	2.015	2.015(1.097-3.701)	0.024	GSE62452
ERP44	7.22613	0.174	0.174(0.069-0.436)	0	GSE62452
F8A	/	/	/	/	/
FADD	5.1889	0.285	0.285(0.069-1.174)	0.082	GSE62452
FAM58B	/	/	/	/	/
FAS	5.14569	0.576	0.576(0.268-1.237)	0.157	GSE62452
FITM2	4.51395	0.486	0.486(0.214-1.105)	0.085	GSE62452
FNTB	/	/	/	/	/
GALE	4.39649	2.871	2.871(1.348-6.117)	0.006	GSE62452
GLS	7.76916	2.061	2.061(0.922-4.607)	0.078	GSE62452
GPAA1	5.7696	1.921	1.921(1.058-3.487)	0.032	GSE62452
GPI1	/	/	/	/	/
H2-K1	/	/	/	/	/
HCFC2	5.54175	0.578	0.578(0.259-1.293)	0.182	GSE62452
HDAC1	7.05657	3.777	3.777(1.566-9.109)	0.003	GSE62452
HDGFRP2	/	/	/	/	/
HEXIM1	4.6529	1.381	1.381(0.786-2.428)	0.262	GSE62452
HIRA	5.62145	2.755	2.755(1.316-5.766)	0.007	GSE62452
HSPA13	5.13593	0.586	0.586(0.307-1.117)	0.104	GSE62452
IF/R1	6.80391	0.412	0.412(0.234-0.726)	0.002	GSE62452
IF/R2	5.30352	2.5	2.5(1.141-5.476)	0.022	GSE62452
IFNGR1	7.42684	1.843	1.843(1.042-3.26)	0.036	GSE62452
IFNGR2	7.56703	2.139	2.139(0.953-4.803)	0.065	GSE62452
IKBKB	6.09971	1.871	1.871(0.668-5.239)	0.233	GSE62452
IKBKG	3.36373	1.765	1.765(1.003-3.108)	0.049	GSE62452
INO80	5.63946	0.704	0.704(0.383-1.295)	0.259	GSE62452
IPPK	4.34554	2.76	2.76(1.086-7.015)	0.033	GSE62452
IRF1	5.20019	0.422	0.422(0.208-0.857)	0.017	GSE62452
IRF9	5.75351	1.78	1.78(0.868-3.651)	0.116	GSE62452
IST1	7.56888	2.203	2.203(1.105-4.39)	0.025	GSE62452
JAGN1	6.01626	0.333	0.333(0.147-0.756)	0.009	GSE62452
JAK1	8.02205	0.454	0.454(0.162-1.27)	0.132	GSE62452
JAK2	5.47677	0.458	0.458(0.253-0.826)	0.01	GSE62452
JMJD6	5.30871	0.399	0.399(0.157-1.017)	0.054	GSE62452
KAT6A	6.83125	1.863	1.863(1.012-3.43)	0.046	GSE62452
KLF16	5.44122	0.483	0.483(0.203-1.152)	0.101	GSE62452
KMT2A	6.84168	1.705	1.705(0.959-3.032)	0.069	GSE62452
LIPT2	3.62976	2.137	2.137(0.987-4.629)	0.054	GSE62452
MAP3K7	6.2246	2.533	2.533(1.287-4.986)	0.007	GSE62452
MAPK1	7.22014	3.467	3.467(1.066-11.282)	0.039	GSE62452
MED16	4.94484	0.499	0.499(0.245-1.018)	0.056	GSE62452
MED23	5.98344	1.927	1.927(1.062-3.498)	0.031	GSE62452
MED24	5.78353	4.212	4.212(1.742-10.185)	0.001	GSE62452
MEN1	4.16356	2.563	2.563(1.412-4.65)	0.002	GSE62452
MGAT1	5.58205	2.651	2.651(1.046-6.72)	0.04	GSE62452
MOGS	4.62163	6.982	6.982(1.627-29.964)	0.009	GSE62452
MTA2	6.44948	1.548	1.548(0.865-2.77)	0.142	GSE62452
N6AMT1	4.14868	0.49	0.49(0.192-1.253)	0.136	GSE62452
NCBP1	6.61727	1.871	1.871(1.063-3.294)	0.03	GSE62452
NDUFA13	5.32283	2.162	2.162(0.955-4.895)	0.064	GSE62452
NDUFAF6	3.80018	0.47	0.47(0.226-0.979)	0.044	GSE62452
NPLOC4	6.76364	3.329	3.329(1.774-6.248)	0	GSE62452
NUP188	5.78138	2.371	2.371(1.037-5.421)	0.041	GSE62452
NXT1	5.09042	0.478	0.478(0.219-1.044)	0.064	GSE62452
OTUD5	5.34164	1.851	1.851(1.049-3.266)	0.034	GSE62452
OTULIN	5.19176	2.913	2.913(1.236-6.866)	0.015	GSE62452
PCBP2	/	/	/	/	/
PCED1B	3.65033	3.819	3.819(1.148-12.703)	0.029	GSE62452
PDCD6IP	7.25992	1.737	1.737(0.766-3.941)	0.186	GSE62452
PDIA3	/	/	/	/	/
PDSS2	3.78139	3.722	3.722(1.446-9.577)	0.006	GSE62452
PI4KB	5.66029	0.552	0.552(0.305-0.999)	0.05	GSE62452
PIGK	4.8444	0.677	0.677(0.376-1.22)	0.194	GSE62452
PIGS	5.75032	1.72	1.72(0.895-3.305)	0.104	GSE62452
PIGT	5.90981	3.594	3.594(1.106-11.683)	0.033	GSE62452
PIGU	4.97387	4.815	4.815(1.432-16.191)	0.011	GSE62452
PKN2	7.01239	1.98	1.98(0.945-4.145)	0.07	GSE62452
PPP1CA	6.98692	1.908	1.908(0.888-4.099)	0.098	GSE62452
PPP1R8	5.47379	1.519	1.519(0.866-2.662)	0.145	GSE62452
PPP2R2A	5.97801	1.605	1.605(0.917-2.81)	0.098	GSE62452
PPP2R3C	4.30966	2.323	2.323(0.832-6.487)	0.108	GSE62452
PRKCSH	7.09659	4.586	4.586(1.366-15.393)	0.014	GSE62452
PSMB8	5.15332	1.429	1.429(0.812-2.516)	0.216	GSE62452
PSMB9	5.70297	2.952	2.952(1.222-7.135)	0.016	GSE62452
PSMG1	4.99478	2.617	2.617(0.887-7.719)	0.081	GSE62452
PTAR1	6.71705	0.568	0.568(0.322-1.001)	0.05	GSE62452
PTPN2	5.78966	0.433	0.433(0.183-1.026)	0.057	GSE62452
RB1CC1	6.16979	1.511	1.511(0.836-2.732)	0.172	GSE62452
RBCK1	4.96793	4.195	4.195(1.781-9.885)	0.001	GSE62452
RBM15	5.24641	1.89	1.89(0.795-4.492)	0.15	GSE62452
RCE1	/	/	/	/	/
RGP1	/	/	/	/	/
RIC1	5.80148	2.251	2.251(0.752-6.732)	0.147	GSE62452
RIC8	/	/	/	/	/
RNF31	4.93649	1.769	1.769(1.012-3.093)	0.045	GSE62452
S100PBP	5.89441	2.449	2.449(1.115-5.38)	0.026	GSE62452
SARNP	5.29567	2.27	2.27(1.247-4.133)	0.007	GSE62452
SCAF4	6.03825	4.139	4.139(0.988-17.348)	0.052	GSE62452
SETD1A	4.75339	0.703	0.703(0.379-1.305)	0.264	GSE62452
SETDB1	5.05973	1.669	1.669(0.937-2.975)	0.082	GSE62452
SLC25A32	6.83962	0.577	0.577(0.244-1.367)	0.211	GSE62452
SMG7	5.58184	1.711	1.711(0.866-3.382)	0.122	GSE62452
SOCS1	5.6106	0.547	0.547(0.288-1.04)	0.066	GSE62452
SPCS1	6.46474	2.348	2.348(1.123-4.909)	0.023	GSE62452
SRRT	5.39481	2.78	2.78(1.219-6.341)	0.015	GSE62452
SRSF7	7.52776	0.599	0.599(0.331-1.083)	0.09	GSE62452
STAT1	7.84842	2.024	2.024(1.099-3.727)	0.024	GSE62452
STAT2	6.28904	2.948	2.948(1.044-8.326)	0.041	GSE62452
STOML2	6.01675	1.883	1.883(1.043-3.399)	0.036	GSE62452
SUSD6	6.4282	1.783	1.783(0.846-3.756)	0.128	GSE62452
TAB1	/	/	/	/	/
TAB2	5.97782	1.961	1.961(1.048-3.67)	0.035	GSE62452
TAP1	/	/	/	/	/
TAP2	5.23467	4.358	4.358(1.765-10.759)	0.001	GSE62452
TAPBP	6.77164	2.892	2.892(1.531-5.461)	0.001	GSE62452
TBK1	5.78536	1.574	1.574(0.892-2.779)	0.117	GSE62452
TFRC	6.97001	1.787	1.787(0.858-3.718)	0.121	GSE62452
TGFBR2	7.80876	1.551	1.551(0.79-3.045)	0.202	GSE62452
TMEM127	6.65889	3.308	3.308(1.014-10.785)	0.047	GSE62452
TMEM208	5.36022	2.709	2.709(1.064-6.899)	0.037	GSE62452
TNFAIP3	6.61435	1.412	1.412(0.748-2.667)	0.287	GSE62452
TNFRSF1A	7.53564	2.127	2.127(0.99-4.57)	0.053	GSE62452
TNFRSF1B	5.56527	0.583	0.583(0.244-1.392)	0.224	GSE62452
TRADD	5.72002	3.354	3.354(1.029-10.933)	0.045	GSE62452
TRAF2	5.17095	2.195	2.195(1.059-4.549)	0.035	GSE62452
TRPM7	6.17038	1.847	1.847(0.952-3.585)	0.07	GSE62452
UBE2G2	6.44276	3.241	3.241(0.995-10.557)	0.051	GSE62452
UBE2N	5.91997	0.598	0.598(0.289-1.237)	0.166	GSE62452
UBR5	6.99789	0.561	0.561(0.278-1.132)	0.107	GSE62452
UFC1	7.36842	0.434	0.434(0.234-0.802)	0.008	GSE62452
UFL1	6.35222	0.76	0.76(0.429-1.345)	0.345	GSE62452
USP7	7.89343	0.472	0.472(0.257-0.868)	0.016	GSE62452
UXS1	6.00048	2.74	2.74(1.483-5.063)	0.001	GSE62452
VDAC2	8.16027	1.645	1.645(0.808-3.347)	0.17	GSE62452
VPS13A	6.29635	0.291	0.291(0.142-0.597)	0.001	GSE62452
VPS16	/	/	/	/	/
VPS29	6.33702	0.596	0.596(0.318-1.116)	0.106	GSE62452
VPS35	7.13638	1.896	1.896(1.014-3.543)	0.045	GSE62452
VPS4B	5.9816	0.535	0.535(0.267-1.072)	0.078	GSE62452
WDR7	5.68761	0.605	0.605(0.269-1.359)	0.223	GSE62452
WDR83	4.07423	0.551	0.551(0.282-1.074)	0.08	GSE62452
WIPI2	5.17407	2.089	2.089(1.023-4.265)	0.043	GSE62452
WWP2	5.41645	1.591	1.591(0.904-2.799)	0.107	GSE62452
YAP1	6.68726	1.567	1.567(0.801-3.066)	0.19	GSE62452
ZC3H3	4.50003	1.596	1.596(0.888-2.87)	0.118	GSE62452
ZCCHC14	4.94453	2.059	2.059(0.727-5.828)	0.174	GSE62452
Genes	cut_off	Hazard.Ratio	HR%CI95	P.value	Dataset
ACAD9	3.24675	2.633	2.633(1.466-4.73)	0.001	TCGA_PAAD
ACTB	10.7472	0.615	0.615(0.326-1.16)	0.133	TCGA_PAAD
ADAR	5.36644	0.666	0.666(0.367-1.208)	0.181	TCGA_PAAD
AGO2	2.18053	1.661	1.661(1.055-2.616)	0.028	TCGA_PAAD
AHSA1	4.87626	1.745	1.745(1.124-2.711)	0.013	TCGA_PAAD
A/PC15	2.02036	0.572	0.572(0.344-0.953)	0.032	TCGA_PAAD
ARF6	5.42063	1.913	1.913(1.166-3.139)	0.01	TCGA_PAAD
ATG10	1.14462	1.431	1.431(0.907-2.259)	0.124	TCGA_PAAD
ATG101	3.23146	0.579	0.579(0.324-1.034)	0.065	TCGA_PAAD
ATG12	2.49442	1.423	1.423(0.926-2.187)	0.108	TCGA_PAAD
ATG14	2.66337	0.693	0.693(0.436-1.101)	0.121	TCGA_PAAD
ATG3	2.98681	1.55	1.55(0.924-2.601)	0.097	TCGA_PAAD
ATG5	3.2154	0.486	0.486(0.223-1.059)	0.069	TCGA_PAAD
ATG7	2.06299	0.781	0.781(0.498-1.223)	0.28	TCGA_PAAD
ATG9A	3.45844	0.517	0.517(0.304-0.878)	0.015	TCGA_PAAD
ATP13A1	3.43438	0.467	0.467(0.27-0.808)	0.006	TCGA_PAAD
ATXN7L3	3.94454	0.652	0.652(0.42-1.013)	0.057	TCGA_PAAD
B2M	9.69015	1.508	1.508(0.71-3.202)	0.285	TCGA_PAAD
BC003331	/	/	/	/	/
BCL2L1	5.79205	1.743	1.743(1.092-2.781)	0.02	TCGA_PAAD
BECN1	3.26703	0.514	0.514(0.287-0.921)	0.025	TCGA_PAAD
BOLA3	1.98594	1.872	1.872(1.041-3.366)	0.036	TCGA_PAAD
BRAT1	3.21086	0.606	0.606(0.379-0.971)	0.037	TCGA_PAAD
BRPF1	2.5029	0.565	0.565(0.352-0.906)	0.018	TCGA_PAAD
CAD	2.83047	0.542	0.542(0.286-1.027)	0.061	TCGA_PAAD
CALR	8.26749	1.611	1.611(0.952-2.725)	0.076	TCGA_PAAD
CEP55	2.35965	3.692	3.692(2.261-6.029)	0	TCGA_PAAD
CFLAR	3.01201	0.637	0.637(0.407-0.998)	0.049	TCGA_PAAD
CHIC2	3.8076	1.661	1.661(1.016-2.714)	0.043	TCGA_PAAD
CHMP5	4.9214	1.393	1.393(0.896-2.166)	0.141	TCGA_PAAD
COX6C	4.77716	1.518	1.518(0.66-3.492)	0.326	TCGA_PAAD
CREBBP	2.8438	0.714	0.714(0.463-1.103)	0.129	TCGA_PAAD
CUL3	2.64441	1.479	1.479(0.961-2.278)	0.075	TCGA_PAAD
DCP1A	2.56958	0.48	0.48(0.291-0.792)	0.004	TCGA_PAAD
DET1	1.67278	0.751	0.751(0.448-1.258)	0.276	TCGA_PAAD
DICER1	2.5663	0.575	0.575(0.359-0.921)	0.021	TCGA_PAAD
D/JC13	2.89399	1.653	1.653(0.847-3.228)	0.141	TCGA_PAAD
DNTTIP1	4.68796	1.534	1.534(0.991-2.376)	0.055	TCGA_PAAD
DOT1L	2.04583	0.599	0.599(0.372-0.964)	0.035	TCGA_PAAD
DPH5	2.52046	0.684	0.684(0.377-1.241)	0.212	TCGA_PAAD
EIF3H	5.05414	2.151	2.151(1.388-3.332)	0.001	TCGA_PAAD
EMC2	3.34634	1.629	1.629(0.941-2.819)	0.081	TCGA_PAAD
EMC3	3.73338	1.513	1.513(0.974-2.35)	0.065	TCGA_PAAD
EMC4	3.90961	1.544	1.544(0.969-2.462)	0.068	TCGA_PAAD
EMC6	1.86216	0.676	0.676(0.417-1.098)	0.114	TCGA_PAAD
EMC8	2.88066	0.657	0.657(0.397-1.087)	0.102	TCGA_PAAD
ERAP1	3.42452	0.728	0.728(0.47-1.127)	0.154	TCGA_PAAD
ERP44	4.17097	1.627	1.627(1.05-2.52)	0.029	TCGA_PAAD
F8A	/	/	/	/	/
FADD	2.90633	1.629	1.629(1.051-2.525)	0.029	TCGA_PAAD
FAM58B	/	/	/	/	/
FAS	2.75984	0.462	0.462(0.252-0.847)	0.013	TCGA_PAAD
FITM2	1.90355	0.547	0.547(0.348-0.859)	0.009	TCGA_PAAD
FNTB	2.00984	0.547	0.547(0.332-0.901)	0.018	TCGA_PAAD
GALE	4.24217	1.915	1.915(1.029-3.563)	0.04	TCGA_PAAD
GLS	3.38208	0.571	0.571(0.36-0.904)	0.017	TCGA_PAAD
GPAA1	5.0282	0.619	0.619(0.394-0.97)	0.037	TCGA_PAAD
GPI1	/	/	/	/	/
H2-K1	/	/	/	/	/
HCFC2	1.7083	0.555	0.555(0.36-0.856)	0.008	TCGA_PAAD
HDAC1	5.36669	0.723	0.723(0.445-1.175)	0.19	TCGA_PAAD
HDGFRP2	3.85766	0.6	0.6(0.376-0.957)	0.032	TCGA_PAAD
HEXIM1	4.06486	2.77	2.77(1.516-5.061)	0.001	TCGA_PAAD
HIRA	2.19096	0.629	0.629(0.406-0.974)	0.038	TCGA_PAAD
HSPA13	2.95276	1.718	1.718(1.066-2.77)	0.026	TCGA_PAAD
IF/R1	3.79654	0.544	0.544(0.291-1.018)	0.057	TCGA_PAAD
IF/R2	2.73822	0.37	0.37(0.196-0.697)	0.002	TCGA_PAAD
IFNGR1	5.39193	0.475	0.475(0.28-0.807)	0.006	TCGA_PAAD
IFNGR2	5.56305	0.488	0.488(0.263-0.906)	0.023	TCGA_PAAD
IKBKB	2.72827	0.599	0.599(0.384-0.935)	0.024	TCGA_PAAD
IKBKG	1.38801	0.6	0.6(0.39-0.923)	0.02	TCGA_PAAD
INO80	2.73365	0.564	0.564(0.258-1.232)	0.151	TCGA_PAAD
IPPK	0.747424	1.506	1.506(0.953-2.382)	0.08	TCGA_PAAD
IRF1	3.28265	0.705	0.705(0.389-1.279)	0.25	TCGA_PAAD
IRF9	1.5727	0.518	0.518(0.237-1.132)	0.099	TCGA_PAAD
IST1	4.38856	0.627	0.627(0.38-1.034)	0.067	TCGA_PAAD
JAGN1	4.40426	2.461	2.461(1.546-3.918)	0	TCGA_PAAD
JAK1	5.10735	0.746	0.746(0.45-1.236)	0.256	TCGA_PAAD
JAK2	2.19965	0.62	0.62(0.401-0.958)	0.031	TCGA_PAAD
JMJD6	2.67066	0.622	0.622(0.393-0.982)	0.042	TCGA_PAAD
KAT6A	2.49016	1.524	1.524(0.869-2.673)	0.142	TCGA_PAAD
KLF16	3.55244	0.731	0.731(0.402-1.329)	0.305	TCGA_PAAD
KMT2A	2.24818	1.441	1.441(0.793-2.621)	0.231	TCGA_PAAD
LIPT2	1.03181	0.827	0.827(0.533-1.282)	0.396	TCGA_PAAD
MAP3K7	2.78852	0.504	0.504(0.295-0.862)	0.012	TCGA_PAAD
MAPK1	3.52816	1.451	1.451(0.944-2.228)	0.09	TCGA_PAAD
MED16	3.91043	0.507	0.507(0.297-0.868)	0.013	TCGA_PAAD
MED23	2.25735	0.615	0.615(0.399-0.948)	0.028	TCGA_PAAD
MED24	3.49108	0.725	0.725(0.459-1.146)	0.169	TCGA_PAAD
MEN1	3.32155	0.62	0.62(0.4-0.959)	0.032	TCGA_PAAD
MGAT1	5.02116	0.51	0.51(0.33-0.786)	0.002	TCGA_PAAD
MOGS	4.58006	0.532	0.532(0.215-1.319)	0.173	TCGA_PAAD
MTA2	4.59122	0.671	0.671(0.333-1.356)	0.267	TCGA_PAAD
N6AMT1	1.54489	0.542	0.542(0.338-0.868)	0.011	TCGA_PAAD
NCBP1	2.93511	0.583	0.583(0.299-1.137)	0.113	TCGA_PAAD
NDUFA13	3.52552	0.451	0.451(0.274-0.744)	0.002	TCGA_PAAD
NDUFAF6	1.17294	1.363	1.363(0.815-2.278)	0.238	TCGA_PAAD
NPLOC4	3.70065	0.653	0.653(0.415-1.028)	0.066	TCGA_PAAD
NUP188	3.01483	0.589	0.589(0.351-0.986)	0.044	TCGA_PAAD
NXT1	4.06446	1.575	1.575(0.978-2.535)	0.061	TCGA_PAAD
OTUD5	4.48004	0.665	0.665(0.432-1.023)	0.064	TCGA_PAAD
OTULIN	1.87782	1.408	1.408(0.912-2.172)	0.123	TCGA_PAAD
PCBP2	5.02039	0.523	0.523(0.302-0.908)	0.021	TCGA_PAAD
PCED1B	2.85884	0.599	0.599(0.387-0.926)	0.021	TCGA_PAAD
PDCD6IP	4.23242	0.628	0.628(0.313-1.261)	0.191	TCGA_PAAD
PDIA3	6.95806	2.003	2.003(1.059-3.786)	0.033	TCGA_PAAD
PDSS2	2.32131	0.44	0.44(0.236-0.82)	0.01	TCGA_PAAD
PI4KB	4.06467	0.504	0.504(0.326-0.779)	0.002	TCGA_PAAD
PIGK	2.75236	1.91	1.91(1.178-3.097)	0.009	TCGA_PAAD
PIGS	3.57476	1.389	1.389(0.893-2.16)	0.145	TCGA_PAAD
PIGT	5.89719	0.398	0.398(0.219-0.723)	0.003	TCGA_PAAD
PIGU	3.40422	2.334	2.334(1.297-4.2)	0.005	TCGA_PAAD
PKN2	3.1838	1.716	1.716(1.045-2.82)	0.033	TCGA_PAAD
PPP1CA	5.94051	1.462	1.462(0.944-2.263)	0.089	TCGA_PAAD
PPP1R8	3.83075	0.629	0.629(0.397-0.994)	0.047	TCGA_PAAD
PPP2R2A	2.89229	1.555	1.555(0.899-2.688)	0.114	TCGA_PAAD
PPP2R3C	2.55675	0.715	0.715(0.462-1.107)	0.133	TCGA_PAAD
PRKCSH	5.84861	0.542	0.542(0.307-0.957)	0.035	TCGA_PAAD
PSMB8	5.66028	1.942	1.942(1.067-3.535)	0.03	TCGA_PAAD
PSMB9	3.98053	1.594	1.594(0.862-2.945)	0.137	TCGA_PAAD
PSMG1	2.95027	1.533	1.533(0.992-2.37)	0.054	TCGA_PAAD
PTAR1	1.99038	0.685	0.685(0.413-1.135)	0.142	TCGA_PAAD
PTPN2	2.62215	2.206	2.206(1.221-3.987)	0.009	TCGA_PAAD
RB1CC1	2.89905	1.392	1.392(0.861-2.251)	0.177	TCGA_PAAD
RBCK1	4.66184	0.813	0.813(0.498-1.327)	0.407	TCGA_PAAD
RBM15	1.82241	0.596	0.596(0.35-1.013)	0.056	TCGA_PAAD
RCE1	3.14041	2.035	2.035(1.136-3.644)	0.017	TCGA_PAAD
RGP1	2.66072	0.399	0.399(0.225-0.707)	0.002	TCGA_PAAD
RIC1	1.88778	0.617	0.617(0.401-0.95)	0.028	TCGA_PAAD
RIC8	/	/	/	/	/
RNF31	2.24798	0.685	0.685(0.443-1.058)	0.088	TCGA_PAAD
S100PBP	1.77707	0.564	0.564(0.364-0.874)	0.01	TCGA_PAAD
SARNP	0.722647	0.619	0.619(0.307-1.252)	0.182	TCGA_PAAD
SCAF4	2.86906	0.563	0.563(0.308-1.027)	0.061	TCGA_PAAD
SETD1A	2.76304	0.534	0.534(0.245-1.163)	0.114	TCGA_PAAD
SETDB1	2.54089	0.511	0.511(0.27-0.968)	0.04	TCGA_PAAD
SLC25A32	2.89598	1.541	1.541(0.985-2.41)	0.058	TCGA_PAAD
SMG7	3.70688	1.39	1.39(0.866-2.23)	0.172	TCGA_PAAD
SOCS1	2.40788	0.577	0.577(0.373-0.894)	0.014	TCGA_PAAD
SPCS1	4.07839	1.434	1.434(0.878-2.342)	0.15	TCGA_PAAD
SRRT	4.42918	0.636	0.636(0.397-1.02)	0.061	TCGA_PAAD
SRSF7	4.67595	0.168	0.168(0.041-0.69)	0.013	TCGA_PAAD
STAT1	5.01701	1.581	1.581(1.028-2.431)	0.037	TCGA_PAAD
STAT2	4.25883	0.471	0.471(0.276-0.805)	0.006	TCGA_PAAD
STOML2	5.25933	1.413	1.413(0.919-2.173)	0.116	TCGA_PAAD
SUSD6	4.58441	0.592	0.592(0.376-0.931)	0.023	TCGA_PAAD
TAB1	3.03456	0.724	0.724(0.468-1.119)	0.146	TCGA_PAAD
TAB2	3.85534	2.116	2.116(1.199-3.735)	0.01	TCGA_PAAD
TAP1	4.73809	0.711	0.711(0.432-1.17)	0.179	TCGA_PAAD
TAP2	2.93098	1.984	1.984(1.095-3.592)	0.024	TCGA_PAAD
TAPBP	5.97575	1.672	1.672(1.008-2.773)	0.047	TCGA_PAAD
TBK1	2.86691	1.38	1.38(0.862-2.21)	0.18	TCGA_PAAD
TFRC	3.70128	2.436	2.436(1.387-4.279)	0.002	TCGA_PAAD
TGFBR2	5.69256	0.619	0.619(0.398-0.963)	0.033	TCGA_PAAD
TMEM127	4.57065	0.58	0.58(0.303-1.107)	0.099	TCGA_PAAD
TMEM208	4.61578	1.459	1.459(0.88-2.419)	0.143	TCGA_PAAD
TNFAIP3	3.66677	0.498	0.498(0.285-0.868)	0.014	TCGA_PAAD
TNFRSF1A	5.53067	1.568	1.568(1.005-2.447)	0.047	TCGA_PAAD
TNFRSF1B	4.22771	0.488	0.488(0.274-0.868)	0.015	TCGA_PAAD
TRADD	3.96967	0.641	0.641(0.339-1.214)	0.172	TCGA_PAAD
TRAF2	3.26797	0.762	0.762(0.478-1.214)	0.253	TCGA_PAAD
TRPM7	2.04304	0.771	0.771(0.482-1.233)	0.277	TCGA_PAAD
UBE2G2	3.40884	0.34	0.34(0.178-0.652)	0.001	TCGA_PAAD
UBE2N	3.5723	1.771	1.771(1.031-3.042)	0.038	TCGA_PAAD
UBR5	3.06305	1.703	1.703(0.897-3.232)	0.104	TCGA_PAAD
UFC1	5.48341	0.64	0.64(0.371-1.104)	0.108	TCGA_PAAD
UFL1	3.07096	0.697	0.697(0.437-1.113)	0.13	TCGA_PAAD
USP7	3.99359	0.76	0.76(0.469-1.234)	0.267	TCGA_PAAD
UXS1	2.88161	1.458	1.458(0.946-2.247)	0.087	TCGA_PAAD
VDAC2	4.41258	1.672	1.672(1.061-2.633)	0.027	TCGA_PAAD
VPS13A	1.72426	1.711	1.711(1.027-2.849)	0.039	TCGA_PAAD
VPS16	3.52616	0.495	0.495(0.29-0.844)	0.01	TCGA_PAAD
VPS29	4.1813	0.684	0.684(0.427-1.094)	0.113	TCGA_PAAD
VPS35	3.78668	1.981	1.981(1.177-3.333)	0.01	TCGA_PAAD
VPS4B	3.62991	1.388	1.388(0.899-2.145)	0.139	TCGA_PAAD
WDR7	1.01787	0.54	0.54(0.342-0.852)	0.008	TCGA_PAAD
WDR83	2.04346	0.557	0.557(0.348-0.893)	0.015	TCGA_PAAD
WIPI2	3.27324	0.577	0.577(0.369-0.902)	0.016	TCGA_PAAD
WWP2	3.11675	0.436	0.436(0.266-0.716)	0.001	TCGA_PAAD
YAP1	4.36189	1.894	1.894(1.163-3.084)	0.01	TCGA_PAAD
ZC3H3	3.11518	0.705	0.705(0.396-1.255)	0.234	TCGA_PAAD
ZCCHC14	3.05825	0.476	0.476(0.285-0.797)	0.005	TCGA_PAAD
Genes	cut_off	Hazard.Ratio	HR%CI95	P.value	Dataset
ACAD9	46.2454	1.276	1.276(0.919-1.773)	0.146	PACA_CA
ACTB	6664.4	0.731	0.731(0.341-1.565)	0.419	PACA_CA
ADAR	211.19	0.732	0.732(0.504-1.064)	0.102	PACA_CA
AGO2	48.0311	1.595	1.595(0.998-2.548)	0.051	PACA_CA
AHSA1	155.441	1.717	1.717(1.161-2.538)	0.007	PACA_CA
A/PC15	11.7448	0.838	0.838(0.553-1.269)	0.404	PACA_CA
ARF6	9.75346	1.107	1.107(0.771-1.589)	0.582	PACA_CA
ATG10	8.67933	1.39	1.39(1.002-1.929)	0.049	PACA_CA
ATG101	10.2935	1.261	1.261(0.901-1.766)	0.177	PACA_CA
ATG12	11.1951	/	/	/	PACA_CA
ATG14	2.00022	2.397	2.397(1.576-3.645)	0	PACA_CA
ATG3	46.6157	1.452	1.452(0.836-2.524)	0.185	PACA_CA
ATG5	15.1131	1.32	1.32(0.921-1.893)	0.13	PACA_CA
ATG7	26.2297	0.727	0.727(0.525-1.007)	0.055	PACA_CA
ATG9A	23.3284	1.471	1.471(0.948-2.282)	0.085	PACA_CA
ATP13A1	25.4497	0.594	0.594(0.413-0.853)	0.005	PACA_CA
ATXN7L3	21.851	0.571	0.571(0.412-0.791)	0.001	PACA_CA
B2M	3783.51	0.671	0.671(0.483-0.932)	0.017	PACA_CA
BC003331	/	/	/	/	/
BCL2L1	35.1846	0.603	0.603(0.435-0.835)	0.002	PACA_CA
BECN1	34.9951	0.674	0.674(0.415-1.093)	0.11	PACA_CA
BOLA3	17.2189	0.902	0.902(0.65-1.25)	0.535	PACA_CA
BRAT1	3.5102	0.446	0.446(0.208-0.956)	0.038	PACA_CA
BRPF1	4.63603	0.701	0.701(0.507-0.97)	0.032	PACA_CA
CAD	15.7605	0.791	0.791(0.539-1.161)	0.232	PACA_CA
CALR	972.528	0.767	0.767(0.548-1.072)	0.121	PACA_CA
CEP55	3.1694	1.699	1.699(1.174-2.459)	0.005	PACA_CA
CFLAR	108.083	0.727	0.727(0.52-1.018)	0.064	PACA_CA
CHIC2	9.11893	0.808	0.808(0.585-1.118)	0.198	PACA_CA
CHMP5	38.8971	0.751	0.751(0.536-1.054)	0.098	PACA_CA
COX6C	29.6364	0.716	0.716(0.495-1.037)	0.077	PACA_CA
CREBBP	86.1786	0.564	0.564(0.334-0.953)	0.033	PACA_CA
CUL3	28.2345	0.814	0.814(0.554-1.195)	0.293	PACA_CA
DCP1A	24.6533	0.646	0.646(0.383-1.088)	0.101	PACA_CA
DET1	2.75085e-07	1.475	1.475(1.032-2.108)	0.033	PACA_CA
DICER1	43.4757	0.689	0.689(0.47-1.009)	0.055	PACA_CA
D/JC13	25.0505	1.449	1.449(1.044-2.011)	0.026	PACA_CA
DNTTIP1	26.8074	2.687	2.687(1.363-5.299)	0.004	PACA_CA
DOT1L	15.4244	0.493	0.493(0.241-1.01)	0.053	PACA_CA
DPH5	4.50887	0.587	0.587(0.413-0.835)	0.003	PACA_CA
EIF3H	133.407	1.396	1.396(0.961-2.027)	0.08	PACA_CA
EMC2	30.9387	1.482	1.482(0.985-2.228)	0.059	PACA_CA
EMC3	42.0568	1.366	1.366(0.938-1.988)	0.104	PACA_CA
EMC4	23.1251	1.388	1.388(0.913-2.112)	0.125	PACA_CA
EMC6	1.86085	1.474	1.474(1.019-2.131)	0.039	PACA_CA
EMC8	13.214	1.355	1.355(0.597-3.074)	0.468	PACA_CA
ERAP1	161.038	0.825	0.825(0.583-1.168)	0.278	PACA_CA
ERP44	8.27787	0.764	0.764(0.546-1.069)	0.116	PACA_CA
F8A	/	/	/	/	/
FADD	3.08103	0.842	0.842(0.592-1.198)	0.338	PACA_CA
FAM58B	/	/	/	/	/
FAS	34.8951	0.654	0.654(0.466-0.917)	0.014	PACA_CA
FITM2	0.751117	0.669	0.669(0.471-0.951)	0.025	PACA_CA
FNTB	11.4622	1.234	1.234(0.848-1.794)	0.272	PACA_CA
GALE	50.0093	0.735	0.735(0.492-1.098)	0.133	PACA_CA
GLS	102.439	5.247	5.247(0.728-37.822)	0.1	PACA_CA
GPAA1	16.2129	0.603	0.603(0.41-0.888)	0.01	PACA_CA
GPI1	/	/	/	/	/
H2-K1	/	/	/	/	/
HCFC2	4.56933	0.488	0.488(0.238-0.998)	0.049	PACA_CA
HDAC1	112.871	0.902	0.902(0.607-1.343)	0.612	PACA_CA
HDGFRP2	/	/	/	/	/
HEXIM1	6.26134	1.471	1.471(1.042-2.077)	0.028	PACA_CA
HIRA	5.22515	0.606	0.606(0.382-0.961)	0.033	PACA_CA
HSPA13	3.2359	1.519	1.519(1.046-2.206)	0.028	PACA_CA
IF/R1	16.223	0.692	0.692(0.256-1.872)	0.469	PACA_CA
IF/R2	21.1353	0.765	0.765(0.546-1.072)	0.12	PACA_CA
IFNGR1	34.3753	1.217	1.217(0.856-1.731)	0.274	PACA_CA
IFNGR2	132.304	0.706	0.706(0.312-1.599)	0.404	PACA_CA
IKBKB	50.1474	1.132	1.132(0.792-1.619)	0.495	PACA_CA
IKBKG	16.3634	0.497	0.497(0.297-0.832)	0.008	PACA_CA
INO80	17.3135	0.501	0.501(0.305-0.822)	0.006	PACA_CA
IPPK	3.97115	0.628	0.628(0.45-0.877)	0.006	PACA_CA
IRF1	29.2508	0.704	0.704(0.443-1.119)	0.138	PACA_CA
IRF9	45.9254	0.849	0.849(0.58-1.243)	0.4	PACA_CA
IST1	254.486	1.753	1.753(1.118-2.748)	0.014	PACA_CA
JAGN1	16.2733	0.801	0.801(0.549-1.168)	0.248	PACA_CA
JAK1	97.5382	0.79	0.79(0.561-1.113)	0.179	PACA_CA
JAK2	4.62559	0.477	0.477(0.329-0.691)	0	PACA_CA
JMJD6	12.1821	1.188	1.188(0.818-1.726)	0.365	PACA_CA
KAT6A	18.6232	1.834	1.834(1.282-2.623)	0.001	PACA_CA
KLF16	3.915	0.751	0.751(0.534-1.057)	0.1	PACA_CA
KMT2A	46.8879	1.934	1.934(1.226-3.051)	0.005	PACA_CA
LIPT2	0.508591	0.538	0.538(0.381-0.759)	0	PACA_CA
MAP3K7	9.02801	1.205	1.205(0.632-2.298)	0.57	PACA_CA
MAPK1	23.5124	1.508	1.508(0.957-2.377)	0.077	PACA_CA
MED16	11.1881	0.839	0.839(0.605-1.163)	0.291	PACA_CA
MED23	20.0608	0.717	0.717(0.492-1.045)	0.083	PACA_CA
MED24	50.3041	1.775	1.775(1.162-2.71)	0.008	PACA_CA
MEN1	21.8468	0.574	0.574(0.395-0.833)	0.003	PACA_CA
MGAT1	11.4169	0.986	0.986(0.666-1.461)	0.946	PACA_CA
MOGS	37.5883	0.618	0.618(0.444-0.862)	0.005	PACA_CA
MTA2	35.3484	0.685	0.685(0.407-1.153)	0.154	PACA_CA
N6AMT1	1.0475	0.808	0.808(0.572-1.141)	0.226	PACA_CA
NCBP1	12.6814	0.61	0.61(0.329-1.133)	0.118	PACA_CA
NDUFA13	200.338	0.574	0.574(0.413-0.798)	0.001	PACA_CA
NDUFAF6	11.3118	1.059	1.059(0.764-1.467)	0.73	PACA_CA
NPLOC4	66.2429	0.638	0.638(0.456-0.893)	0.009	PACA_CA
NUP188	22.3274	1.34	1.34(0.959-1.872)	0.086	PACA_CA
NXT1	5.47028	0.686	0.686(0.492-0.957)	0.026	PACA_CA
OTUD5	19.3387	1.666	1.666(1.188-2.335)	0.003	PACA_CA
OTULIN	7.92091	1.46	1.46(0.918-2.323)	0.11	PACA_CA
PCBP2	221.616	0.764	0.764(0.483-1.209)	0.251	PACA_CA
PCED1B	1.45144	1.477	1.477(1.059-2.06)	0.022	PACA_CA
PDCD6IP	94.6446	0.61	0.61(0.436-0.853)	0.004	PACA_CA
PDIA3	394.08	0.708	0.708(0.465-1.077)	0.106	PACA_CA
PDSS2	4.2052	0.721	0.721(0.509-1.022)	0.066	PACA_CA
PI4KB	40.9398	0.625	0.625(0.45-0.869)	0.005	PACA_CA
PIGK	14.2521	0.79	0.79(0.566-1.104)	0.167	PACA_CA
PIGS	17.2848	0.361	0.361(0.088-1.48)	0.157	PACA_CA
PIGT	60.527	0.545	0.545(0.308-0.965)	0.037	PACA_CA
PIGU	11.2042	0.863	0.863(0.487-1.529)	0.614	PACA_CA
PKN2	52.64	0.715	0.715(0.498-1.028)	0.07	PACA_CA
PPP1CA	81.0814	1.693	1.693(0.746-3.842)	0.208	PACA_CA
PPP1R8	14.725	1.259	1.259(0.91-1.742)	0.164	PACA_CA
PPP2R2A	22.8667	1.546	1.546(1.058-2.258)	0.024	PACA_CA
PPP2R3C	5.37507	0.689	0.689(0.497-0.956)	0.026	PACA_CA
PRKCSH	322.332	0.618	0.618(0.425-0.899)	0.012	PACA_CA
PSMB8	69.656	0.728	0.728(0.449-1.179)	0.197	PACA_CA
PSMB9	22.6803	0.801	0.801(0.539-1.192)	0.274	PACA_CA
PSMG1	11.5976	0.862	0.862(0.543-1.369)	0.529	PACA_CA
PTAR1	20.5058	0.554	0.554(0.35-0.877)	0.012	PACA_CA
PTPN2	23.4562	1.529	1.529(1.1-2.126)	0.012	PACA_CA
RB1CC1	15.1047	1.597	1.597(1.15-2.219)	0.005	PACA_CA
RBCK1	25.4683	0.85	0.85(0.578-1.248)	0.406	PACA_CA
RBM15	8.7838	1.38	1.38(0.991-1.921)	0.057	PACA_CA
RCE1	9.38212	1.417	1.417(0.92-2.181)	0.114	PACA_CA
RGP1	7.25197	1.163	1.163(0.819-1.652)	0.397	PACA_CA
RIC1	9.56079	0.728	0.728(0.499-1.06)	0.098	PACA_CA
RIC8	/	/	/	/	/
RNF31	28.3758	0.638	0.638(0.458-0.889)	0.008	PACA_CA
S100PBP	12.6015	0.761	0.761(0.55-1.053)	0.099	PACA_CA
SARNP	36.1232	1.752	1.752(1.255-2.447)	0.001	PACA_CA
SCAF4	15.8264	0.695	0.695(0.502-0.962)	0.028	PACA_CA
SETD1A	7.43499	0.739	0.739(0.489-1.118)	0.152	PACA_CA
SETDB1	26.7067	1.492	1.492(1.068-2.084)	0.019	PACA_CA
SLC25A32	3.9244	0.786	0.786(0.566-1.091)	0.15	PACA_CA
SMG7	53.7265	0.788	0.788(0.549-1.133)	0.199	PACA_CA
SOCS1	0.254626	0.76	0.76(0.549-1.051)	0.097	PACA_CA
SPCS1	63.9768	0.749	0.749(0.529-1.061)	0.104	PACA_CA
SRRT	47.2282	1.492	1.492(1.07-2.081)	0.018	PACA_CA
SRSF7	30.3806	1.466	1.466(0.882-2.437)	0.14	PACA_CA
STAT1	115.885	1.021	1.021(0.738-1.411)	0.901	PACA_CA
STAT2	54.1885	1.479	1.479(1.068-2.048)	0.018	PACA_CA
STOML2	39.7668	0.751	0.751(0.382-1.477)	0.406	PACA_CA
SUSD6	19.7466	0.076	0.076(0.018-0.324)	0	PACA_CA
TAB1	4.44001	0.741	0.741(0.515-1.068)	0.108	PACA_CA
TAB2	/	/	/	/	/
TAP1	78.8974	0.767	0.767(0.46-1.279)	0.309	PACA_CA
TAP2	50.9492	0	0(0-Inf)	0.994	PACA_CA
TAPBP	44.665	0.663	0.663(0.441-0.997)	0.048	PACA_CA
TBK1	8.24981	0.684	0.684(0.429-1.09)	0.11	PACA_CA
TFRC	90.7897	1.429	1.429(0.82-2.492)	0.208	PACA_CA
TGFBR2	31.5588	1.184	1.184(0.751-1.866)	0.466	PACA_CA
TMEM127	26.5434	0.637	0.637(0.367-1.107)	0.11	PACA_CA
TMEM208	9.88945	1.592	1.592(1.115-2.275)	0.011	PACA_CA
TNFAIP3	15.5658	0.278	0.278(0.039-1.992)	0.203	PACA_CA
TNFRSF1A	128.108	1.205	1.205(0.744-1.953)	0.449	PACA_CA
TNFRSF1B	2.679	0.688	0.688(0.465-1.02)	0.063	PACA_CA
TRADD	13.1985	0.6	0.6(0.426-0.845)	0.003	PACA_CA
TRAF2	20.1026	1.234	1.234(0.885-1.722)	0.214	PACA_CA
TRPM7	13.1229	0.697	0.697(0.307-1.585)	0.389	PACA_CA
UBE2G2	23.2801	0.691	0.691(0.499-0.957)	0.026	PACA_CA
UBE2N	21.8641	1.241	1.241(0.841-1.83)	0.276	PACA_CA
UBR5	33.7261	1.509	1.509(1.063-2.142)	0.021	PACA_CA
UFC1	76.7451	0.746	0.746(0.45-1.239)	0.258	PACA_CA
UFL1	5.75109	0.747	0.747(0.535-1.043)	0.087	PACA_CA
USP7	56.2178	0.817	0.817(0.531-1.257)	0.357	PACA_CA
UXS1	12.4707	0.844	0.844(0.577-1.234)	0.381	PACA_CA
VDAC2	59.0748	1.373	1.373(0.992-1.9)	0.056	PACA_CA
VPS13A	48.4618	0.572	0.572(0.316-1.037)	0.066	PACA_CA
VPS16	13.4349	0.733	0.733(0.505-1.063)	0.102	PACA_CA
VPS29	19.021	1.831	1.831(0.452-7.416)	0.397	PACA_CA
VPS35	75.979	1.669	1.669(0.78-3.569)	0.187	PACA_CA
VPS4B	21.1612	0.75	0.75(0.439-1.281)	0.293	PACA_CA
WDR7	11.8689	0.767	0.767(0.545-1.079)	0.128	PACA_CA
WDR83	1.98293	0.589	0.589(0.409-0.846)	0.004	PACA_CA
WIPI2	27.5908	0.871	0.871(0.619-1.224)	0.425	PACA_CA
WWP2	42.6485	0.528	0.528(0.322-0.866)	0.011	PACA_CA
YAP1	71.4698	1.505	1.505(0.478-4.735)	0.485	PACA_CA
ZC3H3	5.63036	1.254	1.254(0.897-1.753)	0.186	PACA_CA
ZCCHC14	7.92717	0.57	0.57(0.211-1.542)	0.268	PACA_CA
Genes	cut_off	Hazard.Ratio	HR%CI95	P.value	Dataset
ACAD9	8.93646	0.419	0.419(0.189-0.929)	0.032	GSE57495
ACTB	11.9782	2.903	2.903(1.271-6.628)	0.011	GSE57495
ADAR	12.2934	2.142	2.142(1.021-4.496)	0.044	GSE57495
AGO2	/	/	/	/	/
AHSA1	10.8443	2.149	2.149(0.662-6.976)	0.203	GSE57495
A/PC15	/	/	/	/	/
ARF6	12.7161	2.01	2.01(0.614-6.578)	0.248	GSE57495
ATG10	7.23696	0.601	0.601(0.304-1.187)	0.142	GSE57495
ATG101	/	/	/	/	/
ATG12	10.2504	2.826	2.826(0.681-11.73)	0.152	GSE57495
ATG14	9.8117	1.767	1.767(0.931-3.352)	0.081	GSE57495
ATG3	10.378	0.488	0.488(0.264-0.9)	0.022	GSE57495
ATG5	9.07602	3.232	3.232(1.426-7.325)	0.005	GSE57495
ATG7	9.25353	1.977	1.977(0.765-5.111)	0.16	GSE57495
ATG9A	9.16305	0.456	0.456(0.161-1.292)	0.139	GSE57495
ATP13A1	8.86257	0.59	0.59(0.209-1.661)	0.318	GSE57495
ATXN7L3	9.19312	1.242	1.242(0.674-2.291)	0.487	GSE57495
B2M	13.2608	2.01	2.01(0.95-4.254)	0.068	GSE57495
BC003331	/	/	/	/	/
BCL2L1	7.41951	2.212	2.212(0.93-5.264)	0.073	GSE57495
BECN1	8.68597	2.869	2.869(1.486-5.536)	0.002	GSE57495
BOLA3	9.6927	0.499	0.499(0.152-1.632)	0.25	GSE57495
BRAT1	6.13261	0.502	0.502(0.242-1.042)	0.064	GSE57495
BRPF1	8.26358	0.478	0.478(0.248-0.919)	0.027	GSE57495
CAD	8.18192	1.974	1.974(0.912-4.272)	0.084	GSE57495
CALR	9.1531	1.698	1.698(0.752-3.833)	0.203	GSE57495
CEP55	8.93081	2.153	2.153(1.067-4.345)	0.032	GSE57495
CFLAR	10.0393	2.15	2.15(1.166-3.965)	0.014	GSE57495
CHIC2	8.18003	1.637	1.637(0.858-3.125)	0.135	GSE57495
CHMP5	9.12221	0.647	0.647(0.331-1.266)	0.204	GSE57495
COX6C	12.1157	1.696	1.696(0.905-3.18)	0.099	GSE57495
CREBBP	11.0456	0.395	0.395(0.172-0.904)	0.028	GSE57495
CUL3	10.8381	2.729	2.729(1.393-5.346)	0.003	GSE57495
DCP1A	10.1216	1.77	1.77(0.545-5.752)	0.343	GSE57495
DET1	7.34209	1.975	1.975(1.061-3.674)	0.032	GSE57495
DICER1	10.9629	0.551	0.551(0.277-1.098)	0.09	GSE57495
D/JC13	11.1799	6.11	6.11(2.111-17.683)	0.001	GSE57495
DNTTIP1	8.83452	1.73	1.73(0.766-3.907)	0.187	GSE57495
DOT1L	7.47925	0.557	0.557(0.295-1.05)	0.07	GSE57495
DPH5	9.4305	0.603	0.603(0.325-1.122)	0.11	GSE57495
EIF3H	12.6902	3.014	3.014(1.487-6.109)	0.002	GSE57495
EMC2	/	/	/	/	/
EMC3	/	/	/	/	/
EMC4	/	/	/	/	/
EMC6	/	/	/	/	/
EMC8	/	/	/	/	/
ERAP1	7.45441	0.67	0.67(0.348-1.291)	0.231	GSE57495
ERP44	11.4251	0.458	0.458(0.246-0.852)	0.014	GSE57495
F8A	/	/	/	/	/
FADD	9.80189	2.243	2.243(1.207-4.17)	0.011	GSE57495
FAM58B	/	/	/	/	/
FAS	8.80529	1.63	1.63(0.63-4.219)	0.314	GSE57495
FITM2	7.76689	0.38	0.38(0.134-1.082)	0.07	GSE57495
FNTB	/	/	/	/	/
GALE	8.58041	3.083	3.083(0.941-10.101)	0.063	GSE57495
GLS	6.68362	4.285	4.285(1.026-17.901)	0.046	GSE57495
GPAA1	8.31646	0.304	0.304(0.145-0.636)	0.002	GSE57495
GPI1	/	/	/	/	/
H2-K1	/	/	/	/	/
HCFC2	7.65779	0.638	0.638(0.331-1.229)	0.179	GSE57495
HDAC1	10.9568	2.893	2.893(1.177-7.111)	0.021	GSE57495
HDGFRP2	7.83397	0.566	0.566(0.22-1.455)	0.238	GSE57495
HEXIM1	9.0066	1.875	1.875(0.998-3.524)	0.051	GSE57495
HIRA	8.63941	0.361	0.361(0.189-0.69)	0.002	GSE57495
HSPA13	9.74943	2.009	2.009(1.039-3.886)	0.038	GSE57495
IF/R1	10.0049	2.356	2.356(0.727-7.642)	0.153	GSE57495
IF/R2	9.59416	1.18	1.18(0.632-2.202)	0.603	GSE57495
IFNGR1	11.0383	2.192	2.192(0.777-6.186)	0.138	GSE57495
IFNGR2	11.1974	0.74	0.74(0.389-1.408)	0.359	GSE57495
IKBKB	9.16832	0.28	0.28(0.086-0.914)	0.035	GSE57495
IKBKG	8.66801	0.448	0.448(0.199-1.01)	0.053	GSE57495
INO80	8.12494	0.407	0.407(0.125-1.321)	0.134	GSE57495
IPPK	8.86482	0.246	0.246(0.087-0.697)	0.008	GSE57495
IRF1	9.14286	1.868	1.868(0.989-3.525)	0.054	GSE57495
IRF9	10.1949	1.59	1.59(0.484-5.222)	0.445	GSE57495
IST1	10.4521	2.423	2.423(0.745-7.888)	0.142	GSE57495
JAGN1	10.284	0.612	0.612(0.33-1.136)	0.12	GSE57495
JAK1	11.4403	1.926	1.926(1.016-3.653)	0.045	GSE57495
JAK2	8.46375	0.601	0.601(0.287-1.26)	0.178	GSE57495
JMJD6	9.16159	0.476	0.476(0.147-1.543)	0.216	GSE57495
KAT6A	10.5377	0.54	0.54(0.27-1.08)	0.082	GSE57495
KLF16	9.1297	4.86	4.86(1.163-20.318)	0.03	GSE57495
KMT2A	/	/	/	/	/
LIPT2	/	/	/	/	/
MAP3K7	10.0188	1.458	1.458(0.644-3.301)	0.366	GSE57495
MAPK1	10.8668	1.814	1.814(0.978-3.366)	0.059	GSE57495
MED16	7.94301	0.596	0.596(0.303-1.173)	0.134	GSE57495
MED23	8.94112	0.387	0.387(0.185-0.809)	0.012	GSE57495
MED24	8.8443	0.475	0.475(0.248-0.906)	0.024	GSE57495
MEN1	8.2392	0.492	0.492(0.212-1.143)	0.099	GSE57495
MGAT1	11.196	0.292	0.292(0.07-1.211)	0.09	GSE57495
MOGS	9.21742	0.457	0.457(0.235-0.89)	0.021	GSE57495
MTA2	6.24286	0.296	0.296(0.091-0.962)	0.043	GSE57495
N6AMT1	7.25066	1.571	1.571(0.784-3.146)	0.203	GSE57495
NCBP1	8.92164	0.548	0.548(0.284-1.059)	0.074	GSE57495
NDUFA13	9.76582	0.592	0.592(0.081-4.34)	0.606	GSE57495
NDUFAF6	/	/	/	/	/
NPLOC4	10.2278	0.63	0.63(0.334-1.187)	0.153	GSE57495
NUP188	7.89688	0.432	0.432(0.21-0.89)	0.023	GSE57495
NXT1	9.27601	0.554	0.554(0.299-1.026)	0.06	GSE57495
OTUD5	10.1242	2.793	2.793(1.388-5.621)	0.004	GSE57495
OTULIN	/	/	/	/	/
PCBP2	11.2288	0.423	0.423(0.128-1.402)	0.159	GSE57495
PCED1B	/	/	/	/	/
PDCD6IP	11.0074	1.862	1.862(1.009-3.437)	0.047	GSE57495
PDIA3	9.14557	2.183	2.183(0.775-6.147)	0.14	GSE57495
PDSS2	9.20639	0.41	0.41(0.16-1.049)	0.063	GSE57495
PI4KB	8.88264	0.479	0.479(0.242-0.949)	0.035	GSE57495
PIGK	9.52177	1.474	1.474(0.775-2.806)	0.237	GSE57495
PIGS	9.24347	0.42	0.42(0.174-1.012)	0.053	GSE57495
PIGT	8.96374	0.477	0.477(0.254-0.897)	0.022	GSE57495
PIGU	8.44614	0.84	0.84(0.457-1.541)	0.573	GSE57495
PKN2	10.5718	1.385	1.385(0.677-2.832)	0.372	GSE57495
PPP1CA	11.1763	0.604	0.604(0.32-1.141)	0.12	GSE57495
PPP1R8	9.88295	1.878	1.878(0.959-3.678)	0.066	GSE57495
PPP2R2A	10.0789	1.874	1.874(0.968-3.629)	0.062	GSE57495
PPP2R3C	9.36231	1.952	1.952(0.986-3.863)	0.055	GSE57495
PRKCSH	10.7722	0.426	0.426(0.188-0.967)	0.041	GSE57495
PSMB8	11.0619	2.922	2.922(1.038-8.227)	0.042	GSE57495
PSMB9	10.3038	1.8	1.8(0.826-3.922)	0.139	GSE57495
PSMG1	9.19506	0.472	0.472(0.184-1.211)	0.119	GSE57495
PTAR1	10.4034	1.414	1.414(0.77-2.599)	0.264	GSE57495
PTPN2	9.85336	2.709	2.709(1.193-6.15)	0.017	GSE57495
RB1CC1	9.87411	3.326	3.326(0.441-25.092)	0.244	GSE57495
RBCK1	10.2265	1.396	1.396(0.656-2.97)	0.387	GSE57495
RBM15	9.79983	1.599	1.599(0.864-2.958)	0.135	GSE57495
RCE1	9.03822	2.021	2.021(1.078-3.786)	0.028	GSE57495
RGP1	9.1328	0.496	0.496(0.268-0.917)	0.025	GSE57495
RIC1	/	/	/	/	/
RIC8	/	/	/	/	/
RNF31	9.2972	0.149	0.149(0.02-1.091)	0.061	GSE57495
S100PBP	9.13045	3.686	3.686(0.881-15.418)	0.074	GSE57495
SARNP	9.14283	2.319	2.319(1.027-5.238)	0.043	GSE57495
SCAF4	8.66656	7.031	7.031(0.963-51.319)	0.054	GSE57495
SETD1A	9.77078	0.534	0.534(0.291-0.98)	0.043	GSE57495
SETDB1	8.71796	0.761	0.761(0.379-1.526)	0.441	GSE57495
SLC25A32	10.67	0.708	0.708(0.379-1.324)	0.28	GSE57495
SMG7	11.0055	2.476	2.476(0.966-6.345)	0.059	GSE57495
SOCS1	6.87969	0.446	0.446(0.138-1.448)	0.179	GSE57495
SPCS1	12.2501	1.786	1.786(0.551-5.788)	0.334	GSE57495
SRRT	10.9006	0.558	0.558(0.292-1.068)	0.078	GSE57495
SRSF7	10.7855	0.474	0.474(0.146-1.537)	0.213	GSE57495
STAT1	11.39	3.572	3.572(1.09-11.706)	0.036	GSE57495
STAT2	12.8809	2.134	2.134(0.831-5.478)	0.115	GSE57495
STOML2	10.9601	0.482	0.482(0.233-0.998)	0.049	GSE57495
SUSD6	/	/	/	/	/
TAB1	7.69165	0.206	0.206(0.048-0.879)	0.033	GSE57495
TAB2	10.8237	0.232	0.232(0.056-0.963)	0.044	GSE57495
TAP1	10.7067	7.71675e+07	77167491.472(0-Inf)	0.997	GSE57495
TAP2	8.64898	1.917	1.917(1.041-3.528)	0.037	GSE57495
TAPBP	12.4507	0.305	0.305(0.094-0.991)	0.048	GSE57495
TBK1	10.1842	0.742	0.742(0.229-2.407)	0.619	GSE57495
TFRC	10.8075	0.631	0.631(0.328-1.215)	0.168	GSE57495
TGFBR2	11.6346	1.59	1.59(0.864-2.923)	0.136	GSE57495
TMEM127	11.6866	0.407	0.407(0.169-0.982)	0.046	GSE57495
TMEM208	8.62088	0.574	0.574(0.28-1.175)	0.129	GSE57495
TNFAIP3	10.5113	0.786	0.786(0.428-1.445)	0.439	GSE57495
TNFRSF1A	10.3073	1.365	1.365(0.715-2.605)	0.346	GSE57495
TNFRSF1B	10.3632	0.611	0.611(0.332-1.126)	0.114	GSE57495
TRADD	9.36744	0.785	0.785(0.346-1.781)	0.563	GSE57495
TRAF2	7.32645	0.526	0.526(0.187-1.476)	0.222	GSE57495
TRPM7	9.20707	0.676	0.676(0.323-1.415)	0.299	GSE57495
UBE2G2	10.5843	0.531	0.531(0.276-1.022)	0.058	GSE57495
UBE2N	11.652	1.513	1.513(0.823-2.78)	0.183	GSE57495
UBR5	10.7018	3.722	3.722(0.89-15.569)	0.072	GSE57495
UFC1	11.0265	1.643	1.643(0.64-4.218)	0.302	GSE57495
UFL1	9.69335	0.617	0.617(0.285-1.334)	0.22	GSE57495
USP7	11.0027	0.432	0.432(0.224-0.834)	0.012	GSE57495
UXS1	10.7329	1.646	1.646(0.784-3.454)	0.187	GSE57495
VDAC2	11.4787	8.004	8.004(2.959-21.649)	0	GSE57495
VPS13A	9.22838	0.728	0.728(0.099-5.325)	0.754	GSE57495
VPS16	10.0514	0.633	0.633(0.248-1.617)	0.339	GSE57495
VPS29	10.1219	1.308	1.308(0.657-2.605)	0.445	GSE57495
VPS35	11.8183	2.237	2.237(1.181-4.236)	0.013	GSE57495
VPS4B	10.5476	0.973	0.973(0.431-2.196)	0.947	GSE57495
WDR7	8.00272	0.428	0.428(0.132-1.39)	0.158	GSE57495
WDR83	8.24151	0.532	0.532(0.243-1.162)	0.113	GSE57495
WIPI2	10.8404	0.571	0.571(0.173-1.881)	0.357	GSE57495
WWP2	8.349	3.102	3.102(1.099-8.759)	0.033	GSE57495
YAP1	10.6865	1.931	1.931(1.051-3.546)	0.034	GSE57495
ZC3H3	7.04083	0.598	0.598(0.291-1.227)	0.161	GSE57495
ZCCHC14	10.0521	0.938	0.938(0.5-1.757)	0.84	GSE57495
Genes	cut_off	Hazard.Ratio	HR%CI95	P.value	Dataset
ACAD9	/	/	/	/	/
ACTB	11.7188	1.526	1.526(1.073-2.171)	0.019	E_MTAB_6134
ADAR	/	/	/	/	/
AGO2	/	/	/	/	/
AHSA1	6.00564	2.195	2.195(1.465-3.29)	0	E_MTAB_6134
A/PC15	/	/	/	/	/
ARF6	7.79215	1.231	1.231(0.915-1.655)	0.169	E_MTAB_6134
ATG10	/	/	/	/	/
ATG101	/	/	/	/	/
ATG12	/	/	/	/	/
ATG14	/	/	/	/	/
ATG3	6.1574	1.569	1.569(1.025-2.404)	0.038	E_MTAB_6134
ATG5	4.82043	1.359	1.359(0.993-1.859)	0.055	E_MTAB_6134
ATG7	4.29671	0.798	0.798(0.532-1.197)	0.276	E_MTAB_6134
ATG9A	5.35175	1.329	1.329(0.952-1.855)	0.094	E_MTAB_6134
ATP13A1	/	/	/	/	/
ATXN7L3	4.99439	1.538	1.538(1.093-2.163)	0.013	E_MTAB_6134
B2M	/	/	/	/	/
BC003331	/	/	/	/	/
BCL2L1	/	/	/	/	/
BECN1	/	/	/	/	/
BOLA3	5.12211	1.538	1.538(1.141-2.073)	0.005	E_MTAB_6134
BRAT1	/	/	/	/	/
BRPF1	5.22982	1.259	1.259(0.925-1.713)	0.143	E_MTAB_6134
CAD	4.47493	1.306	1.306(0.965-1.768)	0.084	E_MTAB_6134
CALR	8.96393	1.726	1.726(1.108-2.688)	0.016	E_MTAB_6134
CEP55	3.12649	1.342	1.342(0.999-1.801)	0.05	E_MTAB_6134
CFLAR	3.25071	0.808	0.808(0.603-1.082)	0.152	E_MTAB_6134
CHIC2	3.96856	0.623	0.623(0.387-1.005)	0.052	E_MTAB_6134
CHMP5	3.88427	0.799	0.799(0.597-1.07)	0.132	E_MTAB_6134
COX6C	7.05507	1.214	1.214(0.894-1.649)	0.214	E_MTAB_6134
CREBBP	2.83844	0.616	0.616(0.46-0.826)	0.001	E_MTAB_6134
CUL3	6.53187	0.599	0.599(0.4-0.896)	0.013	E_MTAB_6134
DCP1A	5.30814	0.803	0.803(0.572-1.128)	0.206	E_MTAB_6134
DET1	/	/	/	/	/
DICER1	4.51441	0.64	0.64(0.416-0.984)	0.042	E_MTAB_6134
D/JC13	3.3948	0.67	0.67(0.477-0.941)	0.021	E_MTAB_6134
DNTTIP1	5.72969	1.617	1.617(1.107-2.362)	0.013	E_MTAB_6134
DOT1L	5.4719	1.408	1.408(1.039-1.908)	0.027	E_MTAB_6134
DPH5	/	/	/	/	/
EIF3H	/	/	/	/	/
EMC2	/	/	/	/	/
EMC3	/	/	/	/	/
EMC4	/	/	/	/	/
EMC6	/	/	/	/	/
EMC8	/	/	/	/	/
ERAP1	5.76895	0.519	0.519(0.382-0.704)	0	E_MTAB_6134
ERP44	2.48022	0.596	0.596(0.418-0.851)	0.004	E_MTAB_6134
F8A	/	/	/	/	/
FADD	5.436	0.711	0.711(0.454-1.112)	0.135	E_MTAB_6134
FAM58B	/	/	/	/	/
FAS	5.20953	0.598	0.598(0.443-0.807)	0.001	E_MTAB_6134
FITM2	/	/	/	/	/
FNTB	5.00089	1.306	1.306(0.942-1.811)	0.109	E_MTAB_6134
GALE	/	/	/	/	/
GLS	/	/	/	/	/
GPAA1	5.61251	2.039	2.039(1.158-3.592)	0.014	E_MTAB_6134
GPI1	/	/	/	/	/
H2-K1	/	/	/	/	/
HCFC2	2.86141	0.678	0.678(0.433-1.06)	0.088	E_MTAB_6134
HDAC1	/	/	/	/	/
HDGFRP2	/	/	/	/	/
HEXIM1	3.05938	0.752	0.752(0.56-1.009)	0.058	E_MTAB_6134
HIRA	4.48233	0.599	0.599(0.398-0.902)	0.014	E_MTAB_6134
HSPA13	3.24436	1.395	1.395(0.842-2.31)	0.196	E_MTAB_6134
IF/R1	4.81552	0.58	0.58(0.4-0.841)	0.004	E_MTAB_6134
IF/R2	4.22989	0.647	0.647(0.446-0.94)	0.022	E_MTAB_6134
IFNGR1	5.35255	1.196	1.196(0.887-1.613)	0.241	E_MTAB_6134
IFNGR2	4.92311	1.439	1.439(0.901-2.3)	0.128	E_MTAB_6134
IKBKB	4.61082	0.544	0.544(0.338-0.877)	0.012	E_MTAB_6134
IKBKG	/	/	/	/	/
INO80	4.74502	1.376	1.376(0.945-2.002)	0.096	E_MTAB_6134
IPPK	2.58725	0.559	0.559(0.354-0.882)	0.013	E_MTAB_6134
IRF1	6.61468	0.792	0.792(0.591-1.063)	0.121	E_MTAB_6134
IRF9	4.73213	1.281	1.281(0.94-1.747)	0.117	E_MTAB_6134
IST1	/	/	/	/	/
JAGN1	3.49373	0.789	0.789(0.588-1.059)	0.114	E_MTAB_6134
JAK1	7.98158	0.558	0.558(0.399-0.78)	0.001	E_MTAB_6134
JAK2	/	/	/	/	/
JMJD6	/	/	/	/	/
KAT6A	/	/	/	/	/
KLF16	4.42931	1.502	1.502(1.063-2.122)	0.021	E_MTAB_6134
KMT2A	/	/	/	/	/
LIPT2	/	/	/	/	/
MAP3K7	/	/	/	/	/
MAPK1	2.92522	0.749	0.749(0.519-1.082)	0.124	E_MTAB_6134
MED16	/	/	/	/	/
MED23	3.549	0.638	0.638(0.411-0.992)	0.046	E_MTAB_6134
MED24	/	/	/	/	/
MEN1	5.71406	0.646	0.646(0.455-0.916)	0.014	E_MTAB_6134
MGAT1	7.01277	1.893	1.893(1.188-3.017)	0.007	E_MTAB_6134
MOGS	4.44396	1.548	1.548(1.101-2.176)	0.012	E_MTAB_6134
MTA2	/	/	/	/	/
N6AMT1	/	/	/	/	/
NCBP1	3.02087	0.624	0.624(0.436-0.892)	0.01	E_MTAB_6134
NDUFA13	/	/	/	/	/
NDUFAF6	/	/	/	/	/
NPLOC4	/	/	/	/	/
NUP188	/	/	/	/	/
NXT1	6.00231	1.613	1.613(1.179-2.209)	0.003	E_MTAB_6134
OTUD5	5.66802	1.315	1.315(0.96-1.801)	0.088	E_MTAB_6134
OTULIN	/	/	/	/	/
PCBP2	9.16117	1.345	1.345(0.912-1.983)	0.134	E_MTAB_6134
PCED1B	/	/	/	/	/
PDCD6IP	5.18992	0.637	0.637(0.475-0.854)	0.003	E_MTAB_6134
PDIA3	/	/	/	/	/
PDSS2	3.44731	1.492	1.492(1.104-2.016)	0.009	E_MTAB_6134
PI4KB	/	/	/	/	/
PIGK	3.35947	0.431	0.431(0.268-0.695)	0.001	E_MTAB_6134
PIGS	4.56879	1.422	1.422(0.9-2.245)	0.131	E_MTAB_6134
PIGT	6.09585	1.514	1.514(1.125-2.037)	0.006	E_MTAB_6134
PIGU	3.59449	1.669	1.669(1.18-2.36)	0.004	E_MTAB_6134
PKN2	5.65713	0.794	0.794(0.524-1.203)	0.277	E_MTAB_6134
PPP1CA	/	/	/	/	/
PPP1R8	2.50362	1.273	1.273(0.918-1.765)	0.148	E_MTAB_6134
PPP2R2A	/	/	/	/	/
PPP2R3C	/	/	/	/	/
PRKCSH	/	/	/	/	/
PSMB8	4.59494	1.633	1.633(0.989-2.696)	0.055	E_MTAB_6134
PSMB9	4.78675	1.494	1.494(1.114-2.004)	0.007	E_MTAB_6134
PSMG1	5.01712	0.802	0.802(0.596-1.079)	0.145	E_MTAB_6134
PTAR1	3.8314	0.615	0.615(0.442-0.856)	0.004	E_MTAB_6134
PTPN2	/	/	/	/	/
RB1CC1	/	/	/	/	/
RBCK1	/	/	/	/	/
RBM15	3.58892	0.659	0.659(0.492-0.884)	0.005	E_MTAB_6134
RCE1	4.2518	1.436	1.436(1.068-1.931)	0.017	E_MTAB_6134
RGP1	/	/	/	/	/
RIC1	/	/	/	/	/
RIC8	/	/	/	/	/
RNF31	4.9507	1.401	1.401(0.96-2.045)	0.08	E_MTAB_6134
S100PBP	5.63771	0.675	0.675(0.435-1.047)	0.079	E_MTAB_6134
SARNP	/	/	/	/	/
SCAF4	/	/	/	/	/
SETD1A	5.50293	1.655	1.655(1.194-2.294)	0.003	E_MTAB_6134
SETDB1	4.26224	0.581	0.581(0.372-0.908)	0.017	E_MTAB_6134
SLC25A32	3.80151	0.76	0.76(0.567-1.017)	0.065	E_MTAB_6134
SMG7	5.92273	0.54	0.54(0.356-0.818)	0.004	E_MTAB_6134
SOCS1	/	/	/	/	/
SPCS1	/	/	/	/	/
SRRT	6.5103	0.735	0.735(0.482-1.122)	0.154	E_MTAB_6134
SRSF7	/	/	/	/	/
STAT1	6.84047	0.71	0.71(0.52-0.969)	0.031	E_MTAB_6134
STAT2	6.41629	1.315	1.315(0.882-1.962)	0.179	E_MTAB_6134
STOML2	5.05773	1.528	1.528(1.111-2.1)	0.009	E_MTAB_6134
SUSD6	/	/	/	/	/
TAB1	3.84099	1.455	1.455(1.077-1.965)	0.014	E_MTAB_6134
TAB2	/	/	/	/	/
TAP1	5.97393	1.77	1.77(1.307-2.397)	0	E_MTAB_6134
TAP2	5.05223	1.302	1.302(0.931-1.82)	0.123	E_MTAB_6134
TAPBP	/	/	/	/	/
TBK1	5.57971	1.23	1.23(0.915-1.654)	0.171	E_MTAB_6134
TFRC	5.90915	1.411	1.411(1.047-1.901)	0.024	E_MTAB_6134
TGFBR2	5.5689	0.628	0.628(0.444-0.888)	0.008	E_MTAB_6134
TMEM127	5.71471	1.615	1.615(1.101-2.369)	0.014	E_MTAB_6134
TMEM208	4.78073	1.444	1.444(1.054-1.978)	0.022	E_MTAB_6134
TNFAIP3	6.10784	0.652	0.652(0.43-0.99)	0.045	E_MTAB_6134
TNFRSF1A	/	/	/	/	/
TNFRSF1B	4.68681	1.895	1.895(1.355-2.65)	0	E_MTAB_6134
TRADD	4.84386	0.726	0.726(0.532-0.991)	0.044	E_MTAB_6134
TRAF2	/	/	/	/	/
TRPM7	3.96901	0.787	0.787(0.585-1.058)	0.113	E_MTAB_6134
UBE2G2	4.6463	0.661	0.661(0.475-0.919)	0.014	E_MTAB_6134
UBE2N	2.83807	0.575	0.575(0.405-0.815)	0.002	E_MTAB_6134
UBR5	/	/	/	/	/
UFC1	5.99766	0.586	0.586(0.431-0.796)	0.001	E_MTAB_6134
UFL1	/	/	/	/	/
USP7	4.81351	0.656	0.656(0.481-0.894)	0.008	E_MTAB_6134
UXS1	/	/	/	/	/
VDAC2	/	/	/	/	/
VPS13A	4.53104	0.59	0.59(0.438-0.794)	0	E_MTAB_6134
VPS16	4.95502	1.341	1.341(0.958-1.875)	0.087	E_MTAB_6134
VPS29	3.02764	0.733	0.733(0.523-1.026)	0.071	E_MTAB_6134
VPS35	/	/	/	/	/
VPS4B	/	/	/	/	/
WDR7	2.93014	0.682	0.682(0.492-0.947)	0.022	E_MTAB_6134
WDR83	3.73317	1.951	1.951(1.335-2.852)	0.001	E_MTAB_6134
WIPI2	/	/	/	/	/
WWP2	5.27531	0.619	0.619(0.459-0.835)	0.002	E_MTAB_6134
YAP1	3.99851	1.89	1.89(1.178-3.032)	0.008	E_MTAB_6134
ZC3H3	3.95624	1.277	1.277(0.944-1.729)	0.113	E_MTAB_6134
ZCCHC14	5.46869	0.546	0.546(0.352-0.847)	0.007	E_MTAB_6134

## Sheet: S2
Table S2 The pooled HR of the cox regression for immune evasion genes in training 6 cohort
Including genes	Freq	pvalue	pooled_HR	95CI_L	95CI_U	FDR	genescoeff
AHSA1	6	<0.001	1.415	1.171	1.709	<0.001	3.02379
BCL2L1	5	<0.001	1.612	1.294	2.007	<0.001	3.36471
CALR	6	<0.001	1.656	1.265	2.168	<0.001	2.84775
CEP55	6	<0.001	1.947	1.616	2.345	<0.001	5.09224
CREBBP	6	<0.001	0.706	0.599	0.832	<0.001	-4.94627
DCP1A	6	<0.001	0.653	0.537	0.795	<0.001	-5.27225
DNTTIP1	6	<0.001	1.494	1.222	1.825	<0.001	3.21141
DPH5	5	<0.001	0.606	0.475	0.774	<0.001	-5.16548
ERP44	5	<0.001	0.659	0.54	0.805	<0.001	-5.04423
FAS	6	<0.001	0.609	0.499	0.744	<0.001	-6.256
FITM2	3	<0.001	0.51	0.353	0.739	<0.001	-4.97617
IKBKB	6	<0.001	0.678	0.558	0.824	<0.001	-4.74526
JAK2	5	<0.001	0.62	0.496	0.775	<0.001	-5.33907
NXT1	6	<0.001	1.399	1.174	1.667	<0.001	3.17258
OTULIN	3	<0.001	2.053	1.573	2.679	<0.001	3.73215
PDIA3	4	<0.001	1.605	1.26	2.045	<0.001	3.02115
PI4KB	5	<0.001	0.594	0.483	0.73	<0.001	-6.4434
PTPN2	5	<0.001	1.722	1.341	2.211	<0.001	3.25315
RCE1	5	<0.001	1.694	1.404	2.043	<0.001	4.2574
SRSF7	4	<0.001	0.553	0.409	0.747	<0.001	-5.18414
TAP1	5	<0.001	1.519	1.263	1.826	<0.001	3.61364
TMEM208	6	<0.001	1.586	1.318	1.908	<0.001	3.89342
UBE2G2	6	<0.001	0.663	0.543	0.809	<0.001	-4.96632
UFC1	5	<0.001	0.624	0.5	0.778	<0.001	-5.30187
USP7	6	<0.001	0.592	0.492	0.713	<0.001	-7.23692
UXS1	5	<0.001	1.876	1.489	2.362	<0.001	3.93347
WDR7	6	<0.001	0.594	0.49	0.722	<0.001	-6.86

## Sheet: S3
Table S3 KEGG pathway analysis for IEGPI score related genes
ID	Description	BgRatio	pvalue	p.adjust	qvalue	geneID	Count
hsa05169	Epstein-Barr virus infection	202/8081	2.22788e-06	0.000110226	7.6661e-05	CALR/FAS/IKBKB/PDIA3/TAP1/USP7	6
hsa05168	Herpes simplex virus 1 infection	498/8081	2.91495e-06	0.000110226	7.6661e-05	BCL2L1/CALR/FAS/IKBKB/JAK2/PDIA3/SRSF7/TAP1	8
hsa05170	Human immunodeficiency virus 1 infection	212/8081	2.95249e-06	0.000110226	7.6661e-05	BCL2L1/CALR/FAS/IKBKB/PDIA3/TAP1	6
hsa05164	Influenza A	171/8081	2.01501e-05	0.000564203	0.000392397	CREBBP/FAS/IKBKB/JAK2/NXT1	5
hsa05163	Human cytomegalovirus infection	225/8081	7.53271e-05	0.00168733	0.00117352	CALR/FAS/IKBKB/PDIA3/TAP1	5
hsa04630	JAK-STAT signaling pathway	162/8081	0.0003021	0.00483361	0.00336172	BCL2L1/CREBBP/JAK2/PTPN2	4
hsa05161	Hepatitis B	162/8081	0.0003021	0.00483361	0.00336172	CREBBP/FAS/IKBKB/JAK2	4
hsa04612	Antigen processing and presentation	78/8081	0.000533692	0.00731855	0.00508997	CALR/PDIA3/TAP1	3
hsa05167	Kaposi sarcoma-associated herpesvirus infection	193/8081	0.000588098	0.00731855	0.00508997	CREBBP/FAS/IKBKB/JAK2	4
hsa05166	Human T-cell leukemia virus 1 infection	219/8081	0.000946088	0.0105962	0.00736953	BCL2L1/CALR/CREBBP/IKBKB	4
hsa05142	Chagas disease	102/8081	0.00116747	0.0118869	0.00826723	CALR/FAS/IKBKB	3
hsa05145	Toxoplasmosis	112/8081	0.00152969	0.0142771	0.00992954	BCL2L1/IKBKB/JAK2	3
hsa04068	FoxO signaling pathway	131/8081	0.00239733	0.0206539	0.0143646	CREBBP/IKBKB/USP7	3
hsa04210	Apoptosis	136/8081	0.00266731	0.0211905	0.0147377	BCL2L1/FAS/IKBKB	3
hsa05162	Measles	139/8081	0.00283801	0.0211905	0.0147377	BCL2L1/FAS/IKBKB	3
hsa04141	Protein processing in endoplasmic reticulum	171/8081	0.005089	0.035623	0.0247754	CALR/PDIA3/UBE2G2	3
hsa04920	Adipocytokine signaling pathway	69/8081	0.00899617	0.0577864	0.0401898	IKBKB/JAK2	2
hsa01524	Platinum drug resistance	73/8081	0.010028	0.0577864	0.0401898	BCL2L1/FAS	2
hsa04115	p53 signaling pathway	73/8081	0.010028	0.0577864	0.0401898	BCL2L1/FAS	2
hsa05212	Pancreatic cancer	76/8081	0.0108349	0.0577864	0.0401898	BCL2L1/IKBKB	2
hsa05220	Chronic myeloid leukemia	76/8081	0.0108349	0.0577864	0.0401898	BCL2L1/IKBKB	2
hsa01521	EGFR tyrosine kinase inhibitor resistance	79/8081	0.0116699	0.0594105	0.0413193	BCL2L1/JAK2	2
hsa05235	PD-L1 expression and PD-1 checkpoint pathway in cancer	89/8081	0.014651	0.0699035	0.0486171	IKBKB/JAK2	2
hsa04658	Th1 and Th2 cell differentiation	92/8081	0.0156035	0.0699035	0.0486171	IKBKB/JAK2	2
hsa05222	Small cell lung cancer	92/8081	0.0156035	0.0699035	0.0486171	BCL2L1/IKBKB	2

## Sheet: S4
TableS4 The IEGPIscore in tumor cells from a single cell dataset
Cell	IEGPIscore	UMAP_1	UMAP_2	Celltype. major.lineage.	Celltype.minor.lineage	Patient	Source	Age	Gender	Stage	TNMstage
T1_AAACCTGAGATGTCGG	-36.4243	-1.81663	9.71477	Fibroblasts	Fibroblasts	T1	Tumor	64	Male	Primary	III
T1_AAACGGGGTCATGCAT	13.6436	4.19278	10.97	Stellate	Stellate	T1	Tumor	64	Male	Primary	III
T1_AAAGATGCATGTTGAC	-24.5633	-2.40131	4.91447	DC	pDC	T1	Tumor	64	Male	Primary	III
T1_AAAGATGGTCGAGTTT	63.1858	-3.4964	2.04437	Mono/Macro	Monocyte	T1	Tumor	64	Male	Primary	III
T1_AAAGATGGTCTCTCTG	9.25464	9.43165	-5.62746	Endothelial	Endothelial	T1	Tumor	64	Male	Primary	III
T1_AAAGATGTCTTTACAC	34.9234	2.73703	1.33339	B	B	T1	Tumor	64	Male	Primary	III
T1_AAAGCAAAGTGTACCT	13.2298	6.74409	10.5147	Stellate	Stellate	T1	Tumor	64	Male	Primary	III
T1_AAAGCAATCACTTCAT	-13.7851	9.24704	-6.91405	Endothelial	Endothelial	T1	Tumor	64	Male	Primary	III
T1_AAAGTAGAGTCGTACT	4.41752	-4.93934	2.71023	Mono/Macro	Macrophage	T1	Tumor	64	Male	Primary	III
T1_AAAGTAGCATTACGAC	-40.6249	6.40296	9.07778	Stellate	Stellate	T1	Tumor	64	Male	Primary	III
T1_AAATGCCAGAAACGCC	-27.0975	11.4491	-2.789	Endothelial	Endothelial	T1	Tumor	64	Male	Primary	III
T1_AACACGTAGAAGGTGA	8.20114	10.0016	5.81811	CD8Tex	CD8Tex	T1	Tumor	64	Male	Primary	III
T1_AACACGTCAATGACCT	59.6403	-8.28242	-4.88902	Malignant	Malignant	T1	Tumor	64	Male	Primary	III
T1_AACACGTGTCATATCG	-7.36674	10.2113	4.86184	CD8Tex	CD8Tex	T1	Tumor	64	Male	Primary	III
T1_AACACGTGTGCTGTAT	-3.01356	-2.08828	4.71537	DC	pDC	T1	Tumor	64	Male	Primary	III
T1_AACCATGCACAACTGT	10.1535	-8.8463	-4.89175	Malignant	Malignant	T1	Tumor	64	Male	Primary	III
T1_AACCATGTCTGATTCT	-14.0741	-8.89535	-4.85063	Malignant	Malignant	T1	Tumor	64	Male	Primary	III
T1_AACCATGTCTGTCCGT	22.1731	-8.86221	-5.23395	Malignant	Malignant	T1	Tumor	64	Male	Primary	III
T1_AACCGCGGTACTCGCG	10.4815	-9.19247	-5.54567	Malignant	Malignant	T1	Tumor	64	Male	Primary	III
T1_AACCGCGTCGAATGGG	16.561	-9.55197	-5.63372	Malignant	Malignant	T1	Tumor	64	Male	Primary	III
T1_AACGTTGCAATGGATA	-16.0782	4.62171	9.72584	Stellate	Stellate	T1	Tumor	64	Male	Primary	III
T1_AACGTTGGTACCCAAT	13.2442	3.79277	10.5591	Stellate	Stellate	T1	Tumor	64	Male	Primary	III
T1_AACTCAGCAGCAGTTT	13.6181	-2.05907	4.56718	DC	pDC	T1	Tumor	64	Male	Primary	III
T1_AACTCAGTCGTACCGG	-12.3268	-8.75228	-4.90692	Malignant	Malignant	T1	Tumor	64	Male	Primary	III
T1_AACTCCCCACATCTTT	-18.5471	9.967	-6.84402	Endothelial	Endothelial	T1	Tumor	64	Male	Primary	III
T1_AACTCCCCACGAAAGC	-41.4832	-1.0995	1.08874	Mono/Macro	Monocyte	T1	Tumor	64	Male	Primary	III
T1_AACTCTTAGGTAAACT	-36.6686	-1.16044	2.37581	DC	pDC	T1	Tumor	64	Male	Primary	III
T1_AACTCTTAGTACCGGA	47.3039	11.0116	-1.71836	Endothelial	Endothelial	T1	Tumor	64	Male	Primary	III
T1_AACTGGTTCTAACGGT	-4.44695	-3.6953	11.7384	Fibroblasts	Fibroblasts	T1	Tumor	64	Male	Primary	III
T1_AACTTTCAGGATTCGG	31.9883	-8.4406	-3.02876	Malignant	Malignant	T1	Tumor	64	Male	Primary	III
T1_AACTTTCCAAGAAGAG	-9.04488	-8.61211	-5.13388	Malignant	Malignant	T1	Tumor	64	Male	Primary	III
T1_AACTTTCCACACCGAC	29.8101	9.94417	-3.69053	Endothelial	Endothelial	T1	Tumor	64	Male	Primary	III
T1_AAGACCTAGGCGCTCT	13.0985	-9.54908	-5.43846	Malignant	Malignant	T1	Tumor	64	Male	Primary	III
T1_AAGACCTAGTCATGCT	-14.7248	-8.77317	-4.95818	Malignant	Malignant	T1	Tumor	64	Male	Primary	III
T1_AAGACCTGTCTGGTCG	13.9337	11.4062	-2.81028	Endothelial	Endothelial	T1	Tumor	64	Male	Primary	III
T1_AAGACCTTCATGTCCC	-123.1	0.0214065	10.9542	Fibroblasts	Fibroblasts	T1	Tumor	64	Male	Primary	III
T1_AAGCCGCAGCGATATA	20.8283	10.9965	-2.6149	Endothelial	Endothelial	T1	Tumor	64	Male	Primary	III
T1_AAGCCGCCAGTAAGAT	3.92405	10.5178	-3.05102	Endothelial	Endothelial	T1	Tumor	64	Male	Primary	III
T1_AAGCCGCGTAGGCATG	-8.36226	-9.30518	-5.28992	Malignant	Malignant	T1	Tumor	64	Male	Primary	III
T1_AAGGAGCAGAGCTGCA	-5.41206	9.80967	-5.10062	Endothelial	Endothelial	T1	Tumor	64	Male	Primary	III
T1_AAGGAGCAGTGGTAGC	8.20114	10.2942	4.21067	CD8Tex	CD8Tex	T1	Tumor	64	Male	Primary	III
T1_AAGGAGCCAATTCCTT	2.72617	10.0129	-4.47317	Endothelial	Endothelial	T1	Tumor	64	Male	Primary	III
T1_AAGGAGCTCGTTGCCT	-15.1543	10.49	-2.88206	Endothelial	Endothelial	T1	Tumor	64	Male	Primary	III
T1_AAGGCAGAGTGGCACA	-3.02098	9.99683	-4.37028	Endothelial	Endothelial	T1	Tumor	64	Male	Primary	III
T1_AAGGCAGTCTCTGTCG	-15.8683	-1.6311	2.91282	DC	pDC	T1	Tumor	64	Male	Primary	III
T1_AAGGTTCAGTATTGGA	29.3565	-9.62314	-5.64901	Malignant	Malignant	T1	Tumor	64	Male	Primary	III
T1_AAGGTTCCATTCTTAC	34.6957	6.5905	1.043	Malignant	Malignant	T1	Tumor	64	Male	Primary	III
T1_AAGGTTCGTGTCAATC	-3.57115	-0.57701	9.69592	Fibroblasts	Fibroblasts	T1	Tumor	64	Male	Primary	III
T1_AAGGTTCTCATAAAGG	9.60565	10.2815	5.01779	CD8Tex	CD8Tex	T1	Tumor	64	Male	Primary	III
T1_AAGTCTGAGCAAATCA	6.62366	-1.19418	1.02557	Mono/Macro	Monocyte	T1	Tumor	64	Male	Primary	III
T1_AATCCAGTCTCCTATA	-45.0711	5.04287	11.0042	Stellate	Stellate	T1	Tumor	64	Male	Primary	III
T1_AATCGGTCAAGTTAAG	17.2511	11.3435	-2.83847	Endothelial	Endothelial	T1	Tumor	64	Male	Primary	III
T1_AATCGGTCACAGGCCT	13.0739	-9.39586	-5.35588	Malignant	Malignant	T1	Tumor	64	Male	Primary	III
T1_ACACCAAAGAGACTTA	29.7827	4.17213	9.45209	Stellate	Stellate	T1	Tumor	64	Male	Primary	III
T1_ACACCAACAATCCAAC	-0.975595	-0.843255	10.2802	Fibroblasts	Fibroblasts	T1	Tumor	64	Male	Primary	III
T1_ACACCAACATGGGAAC	12.3532	-9.34415	-5.54488	Malignant	Malignant	T1	Tumor	64	Male	Primary	III
T1_ACACCAAGTGAAAGAG	-8.02523	-1.65906	5.11764	DC	pDC	T1	Tumor	64	Male	Primary	III
T1_ACACCCTCAGACGTAG	-14.5714	-9.43096	-5.26251	Malignant	Malignant	T1	Tumor	64	Male	Primary	III
T1_ACACCGGAGTGCCATT	54.262	-9.00763	-4.708	Malignant	Malignant	T1	Tumor	64	Male	Primary	III
T1_ACACCGGTCGCTTAGA	25.2776	9.82569	-3.78263	Endothelial	Endothelial	T1	Tumor	64	Male	Primary	III
T1_ACACTGAAGCATGGCA	63.39	4.62119	1.68264	CD8Tex	CD8Tex	T1	Tumor	64	Male	Primary	III
T1_ACACTGAAGTGTCCCG	14.9572	9.6319	-3.21759	Endothelial	Endothelial	T1	Tumor	64	Male	Primary	III
T1_ACACTGAGTCCTGCTT	22.6842	10.9668	-3.21772	Endothelial	Endothelial	T1	Tumor	64	Male	Primary	III
T1_ACACTGAGTTCAGACT	5.00972	-15.6809	-5.6408	Endocrine	Endocrine	T1	Tumor	64	Male	Primary	III
T1_ACACTGAGTTCGAATC	2.37387	-7.91414	-5.42858	Malignant	Malignant	T1	Tumor	64	Male	Primary	III
T1_ACACTGATCACTTCAT	-25.6854	4.64205	4.42036	CD8Tex	CD8Tex	T1	Tumor	64	Male	Primary	III
T1_ACAGCCGCATCGACGC	2.43606	11.5663	-2.60563	Endothelial	Endothelial	T1	Tumor	64	Male	Primary	III
T1_ACAGCCGTCAAGCCTA	16.885	-0.679304	9.10176	Fibroblasts	Fibroblasts	T1	Tumor	64	Male	Primary	III
T1_ACAGCTACATTGGTAC	43.1398	-8.07693	-2.54264	Malignant	Malignant	T1	Tumor	64	Male	Primary	III
T1_ACATACGAGACTCGGA	-22.0736	-9.62031	-5.51611	Malignant	Malignant	T1	Tumor	64	Male	Primary	III
T1_ACATACGCACGAAACG	8.86017	5.34227	10.8875	Stellate	Stellate	T1	Tumor	64	Male	Primary	III
T1_ACATACGCAGGTCGTC	-45.2967	10.8687	-1.62649	Endothelial	Endothelial	T1	Tumor	64	Male	Primary	III
T1_ACATACGCATCAGTCA	0.440926	-15.6862	-5.64119	Endocrine	Endocrine	T1	Tumor	64	Male	Primary	III
T1_ACATACGTCAGCCTAA	-23.238	-9.11026	-4.83231	Malignant	Malignant	T1	Tumor	64	Male	Primary	III
T1_ACATCAGGTTAAGATG	-17.3679	-9.15253	-4.31659	Malignant	Malignant	T1	Tumor	64	Male	Primary	III
T1_ACATGGTAGATGTCGG	17.5917	-8.4576	-5.03515	Malignant	Malignant	T1	Tumor	64	Male	Primary	III
T1_ACATGGTAGTAGTGCG	-37.6778	10.6416	-3.10494	Endothelial	Endothelial	T1	Tumor	64	Male	Primary	III
T1_ACATGGTCAGAGTGTG	19.4035	4.59622	1.27718	CD8Tex	CD8Tex	T1	Tumor	64	Male	Primary	III
T1_ACATGGTTCTAACGGT	-26.8816	9.64434	-3.64001	Endothelial	Endothelial	T1	Tumor	64	Male	Primary	III
T1_ACATGGTTCTCGCATC	26.355	-9.33774	-5.10795	Malignant	Malignant	T1	Tumor	64	Male	Primary	III
T1_ACCAGTAAGGCTCATT	16.1265	-15.6254	-5.69465	Endocrine	Endocrine	T1	Tumor	64	Male	Primary	III
T1_ACCAGTAGTGCACCAC	9.64664	-8.85645	-4.94496	Malignant	Malignant	T1	Tumor	64	Male	Primary	III
T1_ACCAGTATCACATACG	21.1592	-8.68599	-4.53146	Malignant	Malignant	T1	Tumor	64	Male	Primary	III
T1_ACCAGTATCCTACAGA	-34.9854	4.17596	11.2255	Stellate	Stellate	T1	Tumor	64	Male	Primary	III
T1_ACCAGTATCTTGCAAG	5.61748	-8.34411	-5.18874	Malignant	Malignant	T1	Tumor	64	Male	Primary	III
T1_ACCCACTGTTATTCTC	7.74706	9.97819	-6.92258	Endothelial	Endothelial	T1	Tumor	64	Male	Primary	III
T1_ACCCACTTCTGCAGTA	-9.6691	11.057	-2.5995	Endothelial	Endothelial	T1	Tumor	64	Male	Primary	III
T1_ACCGTAATCATGGTCA	10.3814	4.00929	1.15164	B	B	T1	Tumor	64	Male	Primary	III
T1_ACCTTTAGTTCACCTC	-8.09499	4.73094	1.48061	CD8Tex	CD8Tex	T1	Tumor	64	Male	Primary	III
T1_ACCTTTATCAGTTTGG	-22.3857	11.4783	-3.1941	Endothelial	Endothelial	T1	Tumor	64	Male	Primary	III
T1_ACGAGCCGTCCAACTA	-56.8267	-2.19149	4.89856	DC	pDC	T1	Tumor	64	Male	Primary	III
T1_ACGAGGAAGCCACGTC	25.9894	-9.7871	-4.86234	Malignant	Malignant	T1	Tumor	64	Male	Primary	III
T1_ACGAGGACACCCTATC	-2.69033	9.42318	-4.99909	Endothelial	Endothelial	T1	Tumor	64	Male	Primary	III
T1_ACGAGGAGTATATCCG	1.19016	-9.38577	-5.25134	Malignant	Malignant	T1	Tumor	64	Male	Primary	III
T1_ACGAGGATCAGCTGGC	6.14867	9.13214	-4.57539	Endothelial	Endothelial	T1	Tumor	64	Male	Primary	III
T1_ACGAGGATCGGAGCAA	-11.5678	10.8176	-2.58097	Endothelial	Endothelial	T1	Tumor	64	Male	Primary	III
T1_ACGATACAGTACGTAA	45.0532	4.1482	10.8284	Stellate	Stellate	T1	Tumor	64	Male	Primary	III
T1_ACGATGTAGGCTATCT	-7.83572	5.29533	11.648	Stellate	Stellate	T1	Tumor	64	Male	Primary	III
T1_ACGATGTGTACCGTTA	37.0789	-8.48671	-4.99835	Malignant	Malignant	T1	Tumor	64	Male	Primary	III
T1_ACGATGTTCACGAAGG	-10.3965	-8.20341	-5.04267	Malignant	Malignant	T1	Tumor	64	Male	Primary	III
T1_ACGCAGCGTCTGATTG	19.6421	-8.78881	-4.89162	Malignant	Malignant	T1	Tumor	64	Male	Primary	III
T1_ACGCAGCTCAGTTGAC	-38.4133	4.45006	11.0978	Stellate	Stellate	T1	Tumor	64	Male	Primary	III
T1_ACGCCAGGTAGAGTGC	25.1806	10.6852	-2.62969	Endothelial	Endothelial	T1	Tumor	64	Male	Primary	III
T1_ACGCCAGGTCCGAGTC	31.0316	-9.41719	-5.31487	Malignant	Malignant	T1	Tumor	64	Male	Primary	III
T1_ACGCCAGTCTTAGCCC	-6.80986	4.19035	9.28466	Stellate	Stellate	T1	Tumor	64	Male	Primary	III
T1_ACGCCGAGTACATGTC	-15.9911	5.85157	11.0726	Stellate	Stellate	T1	Tumor	64	Male	Primary	III
T1_ACGCCGAGTGCACCAC	-26.1037	-7.799	-3.91441	Malignant	Malignant	T1	Tumor	64	Male	Primary	III
T1_ACGCCGATCGGATGTT	-13.1269	-8.26879	-4.9604	Malignant	Malignant	T1	Tumor	64	Male	Primary	III
T1_ACGGAGAAGCGATAGC	-22.2724	4.56193	1.50596	CD8Tex	CD8Tex	T1	Tumor	64	Male	Primary	III
T1_ACGGCCACAGTTAACC	-33.0635	-9.12209	-4.11899	Malignant	Malignant	T1	Tumor	64	Male	Primary	III
T1_ACGGCCAGTAAAGTCA	23.1867	8.65344	-4.70556	Endothelial	Endothelial	T1	Tumor	64	Male	Primary	III
T1_ACGGCCAGTCCTGCTT	34.3445	4.63221	10.7392	Stellate	Stellate	T1	Tumor	64	Male	Primary	III
T1_ACGGCCATCAGCTGGC	28.9775	7.83697	-3.25783	Endothelial	Endothelial	T1	Tumor	64	Male	Primary	III
T1_ACGGGCTAGACAGACC	-8.24443	-9.40327	-3.44537	Malignant	Malignant	T1	Tumor	64	Male	Primary	III
T1_ACGGGCTCACTGTCGG	8.63067	-9.65179	-5.68892	Malignant	Malignant	T1	Tumor	64	Male	Primary	III
T1_ACGGGCTCATCCGTGG	25.1384	4.34771	4.4423	CD8Tex	CD8Tex	T1	Tumor	64	Male	Primary	III
T1_ACGGGTCCATGCGCAC	-36.6532	6.31706	10.7247	Stellate	Stellate	T1	Tumor	64	Male	Primary	III
T1_ACGGGTCTCGTTACGA	20.4352	9.24926	-4.42557	Endothelial	Endothelial	T1	Tumor	64	Male	Primary	III
T1_ACGTCAACAGGAATCG	4.67928	10.1343	-6.64878	Endothelial	Endothelial	T1	Tumor	64	Male	Primary	III
T1_ACGTCAATCAACCAAC	10.6846	-15.7392	-5.62262	Endocrine	Endocrine	T1	Tumor	64	Male	Primary	III
T1_ACTATCTAGAACAATC	-10.7195	-15.5547	-5.71541	Endocrine	Endocrine	T1	Tumor	64	Male	Primary	III
T1_ACTATCTAGTGTTTGC	-30.5297	-0.3631	2.4807	DC	pDC	T1	Tumor	64	Male	Primary	III
T1_ACTATCTGTCTTTCAT	-19.1787	-9.57586	-5.52758	Malignant	Malignant	T1	Tumor	64	Male	Primary	III
T1_ACTATCTTCTCTGAGA	18.81	-9.17733	-3.75545	Malignant	Malignant	T1	Tumor	64	Male	Primary	III
T1_ACTATCTTCTTATCTG	19.6401	-0.472312	2.60733	Mono/Macro	Monocyte	T1	Tumor	64	Male	Primary	III
T1_ACTGAACTCAAAGTAG	2.48365	4.39658	11.0303	Stellate	Stellate	T1	Tumor	64	Male	Primary	III
T1_ACTGAACTCCCAACGG	3.11897	10.4181	-3.33817	Endothelial	Endothelial	T1	Tumor	64	Male	Primary	III
T1_ACTGAGTAGTTCGATC	18.2121	11.5243	-2.78788	Endothelial	Endothelial	T1	Tumor	64	Male	Primary	III
T1_ACTGATGGTATTCTCT	4.37258	4.63993	2.811	CD8Tex	CD8Tex	T1	Tumor	64	Male	Primary	III
T1_ACTGCTCAGCGATCCC	37.5749	8.64599	-4.67796	Endothelial	Endothelial	T1	Tumor	64	Male	Primary	III
T1_ACTGCTCGTATAGGGC	-1.53868	5.81908	11.5306	Stellate	Stellate	T1	Tumor	64	Male	Primary	III
T1_ACTGCTCGTCTGATCA	-41.8197	10.032	-4.27888	Endothelial	Endothelial	T1	Tumor	64	Male	Primary	III
T1_ACTGTCCAGCGATGAC	45.2307	11.0059	-3.05571	Endothelial	Endothelial	T1	Tumor	64	Male	Primary	III
T1_ACTGTCCGTCAAACTC	0.0588789	9.89647	-4.3128	Endothelial	Endothelial	T1	Tumor	64	Male	Primary	III
T1_ACTGTCCTCAAACAAG	35.0671	3.90135	10.7392	Stellate	Stellate	T1	Tumor	64	Male	Primary	III
T1_ACTTACTAGAAGAAGC	-10.5244	-9.433	-5.39648	Malignant	Malignant	T1	Tumor	64	Male	Primary	III
T1_ACTTACTAGATCGGGT	40.128	-9.21134	-5.22156	Malignant	Malignant	T1	Tumor	64	Male	Primary	III
T1_ACTTGTTGTCAAAGCG	1.77987	10.4771	-6.99635	Endothelial	Endothelial	T1	Tumor	64	Male	Primary	III
T1_ACTTGTTTCTTTACGT	24.3445	10.1339	-6.88893	Endothelial	Endothelial	T1	Tumor	64	Male	Primary	III
T1_AGAATAGAGAGCTGCA	4.7533	10.6184	-5.78322	Endothelial	Endothelial	T1	Tumor	64	Male	Primary	III
T1_AGAATAGGTCCTGCTT	-28.3811	11.0169	-2.5994	Endothelial	Endothelial	T1	Tumor	64	Male	Primary	III
T1_AGAATAGGTGTGGTTT	-42.8984	10.1178	5.50808	CD8Tex	CD8Tex	T1	Tumor	64	Male	Primary	III
T1_AGACGTTAGGCGACAT	36.837	-2.28876	10.8369	Fibroblasts	Fibroblasts	T1	Tumor	64	Male	Primary	III
T1_AGAGCGAAGCGTCAAG	-35.2187	-1.41828	0.873452	Mono/Macro	Monocyte	T1	Tumor	64	Male	Primary	III
T1_AGAGCGACAAACCCAT	33.0214	8.98432	-4.79014	Endothelial	Endothelial	T1	Tumor	64	Male	Primary	III
T1_AGAGCGAGTTCACGGC	-4.8547	-9.21508	-4.7597	Malignant	Malignant	T1	Tumor	64	Male	Primary	III
T1_AGAGTGGCAATCACAC	29.8381	4.35984	4.64661	CD8Tex	CD8Tex	T1	Tumor	64	Male	Primary	III
T1_AGAGTGGCATCACGTA	-2.97188	10.664	-2.88755	Endothelial	Endothelial	T1	Tumor	64	Male	Primary	III
T1_AGAGTGGGTAAACGCG	10.3254	9.48623	-5.12836	Endothelial	Endothelial	T1	Tumor	64	Male	Primary	III
T1_AGATCTGCACGAAAGC	1.25514	4.59491	10.7218	Stellate	Stellate	T1	Tumor	64	Male	Primary	III
T1_AGATCTGGTACGACCC	34.7569	10.3078	-4.11601	Endothelial	Endothelial	T1	Tumor	64	Male	Primary	III
T1_AGATCTGGTCCCTACT	51.5447	-8.28127	-5.07222	Malignant	Malignant	T1	Tumor	64	Male	Primary	III
T1_AGATTGCCATATACCG	-23.7661	-8.40869	-5.21849	Malignant	Malignant	T1	Tumor	64	Male	Primary	III
T1_AGATTGCGTAGCTGCC	-15.5965	-15.6438	-5.67759	Endocrine	Endocrine	T1	Tumor	64	Male	Primary	III
T1_AGCAGCCCAAGCCGCT	-26.0753	10.7811	-6.93363	Endothelial	Endothelial	T1	Tumor	64	Male	Primary	III
T1_AGCAGCCCACGGACAA	12.2366	10.6019	-1.53697	Endothelial	Endothelial	T1	Tumor	64	Male	Primary	III
T1_AGCATACCAATGCCAT	8.20114	4.60241	1.29599	CD8Tex	CD8Tex	T1	Tumor	64	Male	Primary	III
T1_AGCATACGTAACGACG	25.1119	11.369	-2.66545	Malignant	Malignant	T1	Tumor	64	Male	Primary	III
T1_AGCATACTCCTGCTTG	-7.36446	10.2271	-6.28744	Endothelial	Endothelial	T1	Tumor	64	Male	Primary	III
T1_AGCGGTCAGCTTATCG	-1.43973	9.82708	-4.50034	Endothelial	Endothelial	T1	Tumor	64	Male	Primary	III
T1_AGCGGTCCACCAGCAC	29.2664	-0.718385	1.60305	Mono/Macro	Monocyte	T1	Tumor	64	Male	Primary	III
T1_AGCGGTCTCCGAAGAG	-53.2216	-9.63748	-5.59524	Malignant	Malignant	T1	Tumor	64	Male	Primary	III
T1_AGCGTATGTATAGTAG	8.20114	4.89547	10.6754	Stellate	Stellate	T1	Tumor	64	Male	Primary	III
T1_AGCGTCGTCACTCTTA	-19.2922	10.9673	-3.24756	Endothelial	Endothelial	T1	Tumor	64	Male	Primary	III
T1_AGCTCCTCACAGGCCT	-9.82373	-8.59775	-4.99901	Malignant	Malignant	T1	Tumor	64	Male	Primary	III
T1_AGCTCCTCACCATCCT	14.0865	10.2396	3.73511	CD8Tex	CD8Tex	T1	Tumor	64	Male	Primary	III
T1_AGCTCCTCACTAAGTC	38.3538	-8.40418	-4.79215	Malignant	Malignant	T1	Tumor	64	Male	Primary	III
T1_AGCTCTCCACCATCCT	7.40314	-9.33123	-4.88327	Malignant	Malignant	T1	Tumor	64	Male	Primary	III
T1_AGCTCTCTCGGAGGTA	31.0131	-9.36034	-7.97879	Malignant	Malignant	T1	Tumor	64	Male	Primary	III
T1_AGCTTGAAGCCCTAAT	5.5067	9.95188	-6.90384	Endothelial	Endothelial	T1	Tumor	64	Male	Primary	III
T1_AGCTTGACACGGACAA	22.6385	-8.1725	-4.77329	Malignant	Malignant	T1	Tumor	64	Male	Primary	III
T1_AGCTTGACAGACGCTC	-23.6371	-9.09789	-4.46654	Malignant	Malignant	T1	Tumor	64	Male	Primary	III
T1_AGCTTGACAGTTCCCT	2.80538	9.90326	-7.08716	Endothelial	Endothelial	T1	Tumor	64	Male	Primary	III
T1_AGCTTGATCAATCACG	18.9583	5.31179	11.3932	Stellate	Stellate	T1	Tumor	64	Male	Primary	III
T1_AGGCCACAGTCCCACG	-30.4404	-8.23974	-4.46312	Malignant	Malignant	T1	Tumor	64	Male	Primary	III
T1_AGGCCACTCCTTTCTC	5.33862	-3.01771	1.16972	Mono/Macro	Monocyte	T1	Tumor	64	Male	Primary	III
T1_AGGCCACTCGGCATCG	-6.8406	-9.43634	-4.67893	Malignant	Malignant	T1	Tumor	64	Male	Primary	III
T1_AGGGAGTCAAGAGGCT	-41.5705	-8.77015	-4.90737	Malignant	Malignant	T1	Tumor	64	Male	Primary	III
T1_AGGGAGTGTCATATCG	-8.71923	3.66782	10.2597	Stellate	Stellate	T1	Tumor	64	Male	Primary	III
T1_AGGGAGTTCTCCAGGG	26.082	-9.26611	-3.60715	Malignant	Malignant	T1	Tumor	64	Male	Primary	III
T1_AGGGATGAGCTGCCCA	22.1305	11.4549	-2.75637	Endothelial	Endothelial	T1	Tumor	64	Male	Primary	III
T1_AGGGATGGTAGAAAGG	-2.49289	4.33054	12.1593	Stellate	Stellate	T1	Tumor	64	Male	Primary	III
T1_AGGGATGTCTCTTATG	45.9504	-7.85859	-2.106	Malignant	Malignant	T1	Tumor	64	Male	Primary	III
T1_AGGTCATAGTCCAGGA	2.7875	6.46495	10.8861	Stellate	Stellate	T1	Tumor	64	Male	Primary	III
T1_AGGTCATCAGGGATTG	-3.97649	-8.37043	-4.88689	Malignant	Malignant	T1	Tumor	64	Male	Primary	III
T1_AGGTCATCAGGTTTCA	21.2457	9.63791	-3.78018	Endothelial	Endothelial	T1	Tumor	64	Male	Primary	III
T1_AGGTCATCATCCGGGT	7.37782	-2.24865	10.6771	Fibroblasts	Fibroblasts	T1	Tumor	64	Male	Primary	III
T1_AGGTCATTCCAGGGCT	-4.9722	-9.22817	-5.02388	Malignant	Malignant	T1	Tumor	64	Male	Primary	III
T1_AGGTCATTCTTGTATC	-9.29758	-8.7816	-5.1939	Malignant	Malignant	T1	Tumor	64	Male	Primary	III
T1_AGGTCCGAGATGCCAG	-0.235697	6.74295	9.58261	Stellate	Stellate	T1	Tumor	64	Male	Primary	III
T1_AGGTCCGTCTCCAACC	28.0553	9.05112	-3.38322	Endothelial	Endothelial	T1	Tumor	64	Male	Primary	III
T1_AGTAGTCCAGTAAGCG	-8.39663	6.02701	10.7226	Stellate	Stellate	T1	Tumor	64	Male	Primary	III
T1_AGTAGTCTCAGTACGT	-47.8248	-8.26742	-4.80929	Malignant	Malignant	T1	Tumor	64	Male	Primary	III
T1_AGTCTTTAGCCAGTAG	-13.9103	9.6127	-6.40555	Endothelial	Endothelial	T1	Tumor	64	Male	Primary	III
T1_AGTCTTTAGGGAACGG	19.4512	9.59437	-3.93567	Endothelial	Endothelial	T1	Tumor	64	Male	Primary	III
T1_AGTCTTTCATTACGAC	15.418	-8.51101	-5.16908	Malignant	Malignant	T1	Tumor	64	Male	Primary	III
T1_AGTCTTTGTGACAAAT	-6.47534	4.21082	11.2324	Stellate	Stellate	T1	Tumor	64	Male	Primary	III
T1_AGTGAGGAGACAGGCT	-31.5683	10.8438	-2.07538	Endothelial	Endothelial	T1	Tumor	64	Male	Primary	III
T1_AGTGAGGGTAAGTGTA	42.6159	10.5114	-3.39905	Endothelial	Endothelial	T1	Tumor	64	Male	Primary	III
T1_AGTGAGGTCCAAACAC	3.00764	-8.87751	-4.77123	Malignant	Malignant	T1	Tumor	64	Male	Primary	III
T1_AGTGGGACACAGCCCA	-6.12718	11.0364	-1.76711	Endothelial	Endothelial	T1	Tumor	64	Male	Primary	III
T1_AGTGGGACATCGATTG	40.6705	-3.51774	10.5791	Fibroblasts	Fibroblasts	T1	Tumor	64	Male	Primary	III
T1_AGTGGGAGTTACGACT	15.6384	-9.46475	-5.25929	Malignant	Malignant	T1	Tumor	64	Male	Primary	III
T1_AGTGGGATCGCCGTGA	-9.4067	-1.10262	1.21097	Mono/Macro	Monocyte	T1	Tumor	64	Male	Primary	III
T1_AGTGTCAAGCGACGTA	-28.6721	-1.23949	1.08396	Mono/Macro	Monocyte	T1	Tumor	64	Male	Primary	III
T1_AGTGTCACATTAACCG	17.6102	-9.29951	-5.42978	Malignant	Malignant	T1	Tumor	64	Male	Primary	III
T1_AGTGTCAGTACCAGTT	10.3114	-8.31694	-5.04512	Malignant	Malignant	T1	Tumor	64	Male	Primary	III
T1_AGTGTCAGTAGCTCCG	-32.1562	-9.49222	-5.4873	Malignant	Malignant	T1	Tumor	64	Male	Primary	III
T1_AGTGTCAGTCAATGTC	5.41561	9.70668	-4.31966	Endothelial	Endothelial	T1	Tumor	64	Male	Primary	III
T1_AGTTGGTGTCTCTCTG	-10.7364	-8.2335	-5.06483	Malignant	Malignant	T1	Tumor	64	Male	Primary	III
T1_AGTTGGTTCAGCAACT	19.6471	10.5321	-3.26558	Endothelial	Endothelial	T1	Tumor	64	Male	Primary	III
T1_AGTTGGTTCCTCAATT	-9.67183	10.8015	-2.70571	Endothelial	Endothelial	T1	Tumor	64	Male	Primary	III
T1_ATAACGCCACTCAGGC	-48.8272	9.21682	-4.68935	Endothelial	Endothelial	T1	Tumor	64	Male	Primary	III
T1_ATAACGCCAGACTCGC	-5.0051	9.52942	-4.47805	Endothelial	Endothelial	T1	Tumor	64	Male	Primary	III
T1_ATAACGCGTCAGAGGT	-54.5941	10.1317	-5.46547	Endothelial	Endothelial	T1	Tumor	64	Male	Primary	III
T1_ATAACGCGTGTGAATA	43.1543	-9.46562	-5.49069	Malignant	Malignant	T1	Tumor	64	Male	Primary	III
T1_ATAAGAGAGCTGCAAG	9.01447	-9.46181	-5.59748	Malignant	Malignant	T1	Tumor	64	Male	Primary	III
T1_ATAAGAGTCGGTCCGA	-39.9184	9.03189	-4.75133	Endothelial	Endothelial	T1	Tumor	64	Male	Primary	III
T1_ATAGACCAGGATGGTC	5.63134	10.4696	-3.69478	Endothelial	Endothelial	T1	Tumor	64	Male	Primary	III
T1_ATAGACCGTACGAAAT	7.36768	-15.5599	-5.74229	Endocrine	Endocrine	T1	Tumor	64	Male	Primary	III
T1_ATAGACCTCCTTGCCA	23.5086	10.2314	-3.75721	Endothelial	Endothelial	T1	Tumor	64	Male	Primary	III
T1_ATCACGACAGTCAGCC	-24.5758	-8.83905	-4.15646	Malignant	Malignant	T1	Tumor	64	Male	Primary	III
T1_ATCACGAGTATGAAAC	-12.1746	-1.04247	11.1208	Fibroblasts	Fibroblasts	T1	Tumor	64	Male	Primary	III
T1_ATCATCTAGATATGCA	0.596318	-2.79341	4.78974	DC	pDC	T1	Tumor	64	Male	Primary	III
T1_ATCATCTAGCCACTAT	0.406585	-3.61583	2.92743	DC	pDC	T1	Tumor	64	Male	Primary	III
T1_ATCATCTGTAGCGTCC	-20.8684	-1.89932	4.28391	DC	pDC	T1	Tumor	64	Male	Primary	III
T1_ATCATCTTCTCTTGAT	-15.6437	-8.77123	-4.93439	Malignant	Malignant	T1	Tumor	64	Male	Primary	III
T1_ATCATGGTCAGAAATG	27.9649	-9.45146	-5.44211	Malignant	Malignant	T1	Tumor	64	Male	Primary	III
T1_ATCCACCCAGGCAGTA	23.4562	4.39458	11.7571	Stellate	Stellate	T1	Tumor	64	Male	Primary	III
T1_ATCCGAAAGCTCCTTC	47.3964	-9.17466	-5.34772	Malignant	Malignant	T1	Tumor	64	Male	Primary	III
T1_ATCCGAAAGGCAGGTT	3.99265	9.85771	-5.88528	Endothelial	Endothelial	T1	Tumor	64	Male	Primary	III
T1_ATCCGAACACGTCTCT	15.5381	-9.21346	-4.97408	Malignant	Malignant	T1	Tumor	64	Male	Primary	III
T1_ATCGAGTCACAGCCCA	-46.7277	-1.84332	0.733686	Mono/Macro	Monocyte	T1	Tumor	64	Male	Primary	III
T1_ATCGAGTGTAGAGTGC	-17.4109	-8.22694	-2.61521	Malignant	Malignant	T1	Tumor	64	Male	Primary	III
T1_ATCGAGTGTATCTGCA	-31.7544	9.65353	-4.18064	Endothelial	Endothelial	T1	Tumor	64	Male	Primary	III
T1_ATCGAGTGTGGGTCAA	20.7174	9.02907	-4.90119	Endothelial	Endothelial	T1	Tumor	64	Male	Primary	III
T1_ATCTACTAGCTGCGAA	-24.0433	-1.41822	0.964288	Mono/Macro	Monocyte	T1	Tumor	64	Male	Primary	III
T1_ATCTACTTCACCAGGC	12.5883	-2.40727	2.43156	Mono/Macro	Monocyte	T1	Tumor	64	Male	Primary	III
T1_ATCTACTTCGTTGACA	-8.14238	-9.3372	-4.95149	Malignant	Malignant	T1	Tumor	64	Male	Primary	III
T1_ATCTGCCAGCAGCGTA	-10.3318	-8.70613	-4.00966	Malignant	Malignant	T1	Tumor	64	Male	Primary	III
T1_ATCTGCCTCCTTTACA	23.4047	10.9354	-3.23337	Endothelial	Endothelial	T1	Tumor	64	Male	Primary	III
T1_ATGCGATGTAAGTGTA	18.5566	-9.0985	-4.62547	Malignant	Malignant	T1	Tumor	64	Male	Primary	III
T1_ATGGGAGCAGATCCAT	15.967	-8.19774	-5.08777	Malignant	Malignant	T1	Tumor	64	Male	Primary	III
T1_ATGTGTGTCTTCATGT	-14.7893	-9.48794	-5.60392	Malignant	Malignant	T1	Tumor	64	Male	Primary	III
T1_ATTACTCAGAAGCCCA	-19.9638	-2.58546	4.08792	DC	pDC	T1	Tumor	64	Male	Primary	III
T1_ATTACTCAGGACGAAA	20.1687	-8.81952	-5.01304	Malignant	Malignant	T1	Tumor	64	Male	Primary	III
T1_ATTACTCAGTCATCCA	5.822	-1.13859	3.35534	DC	pDC	T1	Tumor	64	Male	Primary	III
T1_ATTACTCCATGCATGT	41.3761	9.07646	-5.57989	Endothelial	Endothelial	T1	Tumor	64	Male	Primary	III
T1_ATTACTCGTGCCTGCA	4.0032	9.14102	-4.71587	Endothelial	Endothelial	T1	Tumor	64	Male	Primary	III
T1_ATTACTCTCTTAGCCC	-1.66876	-15.5097	-5.93924	Endocrine	Endocrine	T1	Tumor	64	Male	Primary	III
T1_ATTATCCCATTTCACT	-14.1166	9.34747	-5.31389	Endothelial	Endothelial	T1	Tumor	64	Male	Primary	III
T1_ATTATCCGTAAAGGAG	-7.83452	9.92939	-3.87797	Endothelial	Endothelial	T1	Tumor	64	Male	Primary	III
T1_ATTATCCGTACCTACA	24.4234	5.8568	9.93529	Stellate	Stellate	T1	Tumor	64	Male	Primary	III
T1_ATTATCCGTCTGGTCG	6.88652	11.3427	-2.77629	Endothelial	Endothelial	T1	Tumor	64	Male	Primary	III
T1_ATTATCCTCGTCTGCT	-19.692	-8.85738	-5.40755	Malignant	Malignant	T1	Tumor	64	Male	Primary	III
T1_ATTCTACAGCAATATG	33.1095	-15.6538	-5.66335	Endocrine	Endocrine	T1	Tumor	64	Male	Primary	III
T1_ATTCTACCAAGTTCTG	8.20114	8.79056	-4.65066	Endothelial	Endothelial	T1	Tumor	64	Male	Primary	III
T1_ATTCTACCAATGTAAG	1.29682	3.2297	2.96274	CD8Tex	CD8Tex	T1	Tumor	64	Male	Primary	III
T1_ATTCTACTCCTCATTA	-22.2744	4.81905	3.40251	CD8Tex	CD8Tex	T1	Tumor	64	Male	Primary	III
T1_ATTGGACAGTTTGCGT	-17.8876	9.18688	-4.82379	Endothelial	Endothelial	T1	Tumor	64	Male	Primary	III
T1_ATTGGACTCCTAGGGC	41.8832	10.0183	-5.14819	Endothelial	Endothelial	T1	Tumor	64	Male	Primary	III
T1_ATTGGTGAGTCGATAA	28.3344	10.8613	-4.63187	Endothelial	Endothelial	T1	Tumor	64	Male	Primary	III
T1_ATTTCTGCATCCTTGC	21.181	-8.7649	-4.59687	Malignant	Malignant	T1	Tumor	64	Male	Primary	III
T1_CAACCAAAGAGGTTAT	20.0338	-3.5009	2.4075	DC	pDC	T1	Tumor	64	Male	Primary	III
T1_CAACCAAAGTGTGGCA	-25.8978	9.57806	-4.36787	Endothelial	Endothelial	T1	Tumor	64	Male	Primary	III
T1_CAACCAACAATGTTGC	-19.7535	8.77679	-3.44029	Endothelial	Endothelial	T1	Tumor	64	Male	Primary	III
T1_CAACCAACAGGGTTAG	26.7471	10.6104	-2.98432	Endothelial	Endothelial	T1	Tumor	64	Male	Primary	III
T1_CAACCAACATGGATGG	-5.77069	3.93669	4.66386	CD8Tex	CD8Tex	T1	Tumor	64	Male	Primary	III
T1_CAACCAATCTCTTATG	22.1684	-8.34068	-5.18106	Malignant	Malignant	T1	Tumor	64	Male	Primary	III
T1_CAACCTCAGGATTCGG	25.6139	-9.35669	-5.25847	Malignant	Malignant	T1	Tumor	64	Male	Primary	III
T1_CAACCTCCAAGTAGTA	10.8899	-1.67015	8.66389	Fibroblasts	Fibroblasts	T1	Tumor	64	Male	Primary	III
T1_CAACCTCCATACTACG	-24.4101	-3.09079	3.14135	Mono/Macro	Macrophage	T1	Tumor	64	Male	Primary	III
T1_CAACCTCTCAAGATCC	8.38567	-9.4628	-5.48054	Malignant	Malignant	T1	Tumor	64	Male	Primary	III
T1_CAAGAAAAGGGAGTAA	-40.5976	11.3891	-2.36498	Endothelial	Endothelial	T1	Tumor	64	Male	Primary	III
T1_CAAGATCAGCCACGCT	8.20114	-15.641	-5.7142	Endocrine	Endocrine	T1	Tumor	64	Male	Primary	III
T1_CAAGATCCATGATCCA	18.7998	-15.4547	-6.22574	Endocrine	Endocrine	T1	Tumor	64	Male	Primary	III
T1_CAAGGCCAGCTAGCCC	22.2555	-8.46834	-4.99506	Malignant	Malignant	T1	Tumor	64	Male	Primary	III
T1_CAAGGCCCATTACCTT	-17.3476	10.2889	5.00193	CD8Tex	CD8Tex	T1	Tumor	64	Male	Primary	III
T1_CAAGGCCGTATTCTCT	38.6926	-9.61314	-5.56362	Malignant	Malignant	T1	Tumor	64	Male	Primary	III
T1_CAAGGCCTCTAACCGA	17.2912	-3.14332	4.00073	DC	pDC	T1	Tumor	64	Male	Primary	III
T1_CAAGTTGAGAGCTTCT	33.6021	-1.95846	9.90039	Fibroblasts	Fibroblasts	T1	Tumor	64	Male	Primary	III
T1_CAAGTTGAGTAGCCGA	-21.7624	-8.86201	-4.85948	Malignant	Malignant	T1	Tumor	64	Male	Primary	III
T1_CAAGTTGCAATAAGCA	9.66223	10.2994	-3.42996	Endothelial	Endothelial	T1	Tumor	64	Male	Primary	III
T1_CAAGTTGTCAGCGATT	22.6341	-1.18798	9.81616	Fibroblasts	Fibroblasts	T1	Tumor	64	Male	Primary	III
T1_CACAAACAGTGATCGG	9.32005	-8.26173	-5.13396	Malignant	Malignant	T1	Tumor	64	Male	Primary	III
T1_CACAAACGTTGCGCAC	11.1175	-9.41353	-5.46042	Malignant	Malignant	T1	Tumor	64	Male	Primary	III
T1_CACAAACTCACGCGGT	11.3311	-2.2004	10.0541	Fibroblasts	Fibroblasts	T1	Tumor	64	Male	Primary	III
T1_CACAAACTCTGTTGAG	-20.3621	-9.61534	-5.69628	Malignant	Malignant	T1	Tumor	64	Male	Primary	III
T1_CACACCTGTCAAACTC	-16.8834	3.82399	4.212	CD8Tex	CD8Tex	T1	Tumor	64	Male	Primary	III
T1_CACACCTTCAGCTTAG	-8.65793	3.74886	9.94487	Stellate	Stellate	T1	Tumor	64	Male	Primary	III
T1_CACACTCAGGCACATG	3.83901	-9.26042	-5.41269	Malignant	Malignant	T1	Tumor	64	Male	Primary	III
T1_CACAGGCAGAGAACAG	4.75475	-4.9934	10.1657	Fibroblasts	Fibroblasts	T1	Tumor	64	Male	Primary	III
T1_CACAGGCAGCCTATGT	11.9619	3.38134	10.6966	Stellate	Stellate	T1	Tumor	64	Male	Primary	III
T1_CACAGGCCACCGTTGG	-47.1616	9.91263	-6.93555	Endothelial	Endothelial	T1	Tumor	64	Male	Primary	III
T1_CACAGGCCAGCTGTGC	28.3176	-15.6172	-5.69831	Endocrine	Endocrine	T1	Tumor	64	Male	Primary	III
T1_CACAGGCGTTAGTGGG	-6.16521	-9.45145	-3.33349	Malignant	Malignant	T1	Tumor	64	Male	Primary	III
T1_CACAGGCTCGACGGAA	-34.7124	-8.78243	-4.51371	Malignant	Malignant	T1	Tumor	64	Male	Primary	III
T1_CACAGGCTCTTCTGGC	38.2758	-9.625	-5.62567	Malignant	Malignant	T1	Tumor	64	Male	Primary	III
T1_CACAGTACAGCATGAG	38.1206	-8.51617	-5.02822	Malignant	Malignant	T1	Tumor	64	Male	Primary	III
T1_CACAGTAGTGGCAAAC	13.7026	-15.6745	-5.65193	Endocrine	Endocrine	T1	Tumor	64	Male	Primary	III
T1_CACAGTATCAACGCTA	4.14273	-9.23046	-5.06847	Malignant	Malignant	T1	Tumor	64	Male	Primary	III
T1_CACAGTATCCGGCACA	35.0533	4.65892	10.3534	Stellate	Stellate	T1	Tumor	64	Male	Primary	III
T1_CACATAGAGGCAGTCA	-8.19994	4.56013	2.00133	CD8Tex	CD8Tex	T1	Tumor	64	Male	Primary	III
T1_CACATAGAGTACATGA	23.1932	7.93143	1.66602	B	B	T1	Tumor	64	Male	Primary	III
T1_CACATAGCATTGGGCC	27.4513	9.61046	-5.77922	Endothelial	Endothelial	T1	Tumor	64	Male	Primary	III
T1_CACATAGGTTGTGGCC	31.9492	10.8325	-2.1749	Endothelial	Endothelial	T1	Tumor	64	Male	Primary	III
T1_CACATAGTCAGGCCCA	4.47785	4.10057	11.5049	Stellate	Stellate	T1	Tumor	64	Male	Primary	III
T1_CACATTTAGCAGGCTA	3.96378	-8.86079	-4.95542	Malignant	Malignant	T1	Tumor	64	Male	Primary	III
T1_CACATTTAGCCACTAT	5.43699	10.9754	-1.84929	Endothelial	Endothelial	T1	Tumor	64	Male	Primary	III
T1_CACATTTGTAGCGCAA	27.1291	10.8268	-1.83782	Endothelial	Endothelial	T1	Tumor	64	Male	Primary	III
T1_CACCACTGTTGGAGGT	-6.4435	3.74742	9.68191	Stellate	Stellate	T1	Tumor	64	Male	Primary	III
T1_CACCACTTCCGTCAAA	36.2886	5.61849	9.61421	Stellate	Stellate	T1	Tumor	64	Male	Primary	III
T1_CACCAGGAGTTGTCGT	11.8403	11.3404	-2.80561	Endothelial	Endothelial	T1	Tumor	64	Male	Primary	III
T1_CACCAGGCACGCTTTC	17.8605	4.76636	11.782	Stellate	Stellate	T1	Tumor	64	Male	Primary	III
T1_CACCAGGTCCGTTGTC	-2.15362	-9.22389	-5.26731	Malignant	Malignant	T1	Tumor	64	Male	Primary	III
T1_CACCTTGAGAGTACAT	-28.3737	11.1648	-2.47807	Endothelial	Endothelial	T1	Tumor	64	Male	Primary	III
T1_CACCTTGAGTAAGTAC	-28.5046	-15.6831	-5.64707	Endocrine	Endocrine	T1	Tumor	64	Male	Primary	III
T1_CACCTTGCACGAGAGT	5.82086	-8.23874	-5.0844	Malignant	Malignant	T1	Tumor	64	Male	Primary	III
T1_CACCTTGGTTAGAACA	10.3491	-8.17294	-4.2028	Malignant	Malignant	T1	Tumor	64	Male	Primary	III
T1_CACTCCAAGCTCTCGG	2.95876	-9.5214	-5.2648	Malignant	Malignant	T1	Tumor	64	Male	Primary	III
T1_CACTCCACAGATGGGT	4.5415	4.70465	2.71864	CD8Tex	CD8Tex	T1	Tumor	64	Male	Primary	III
T1_CACTCCAGTGAGGCTA	0.478541	-9.54171	-5.51004	Malignant	Malignant	T1	Tumor	64	Male	Primary	III
T1_CAGAATCAGGTGTTAA	-26.1515	-9.5787	-5.60953	Malignant	Malignant	T1	Tumor	64	Male	Primary	III
T1_CAGAATCAGTTAGCGG	11.4286	11.3519	-2.96435	Endothelial	Endothelial	T1	Tumor	64	Male	Primary	III
T1_CAGAATCCACGGCGTT	32.0665	4.25047	9.84991	Stellate	Stellate	T1	Tumor	64	Male	Primary	III
T1_CAGATCAAGGCGCTCT	35.453	-9.50183	-5.17594	Malignant	Malignant	T1	Tumor	64	Male	Primary	III
T1_CAGATCACAGCCTATA	-79.7444	10.8354	-1.73586	Endothelial	Endothelial	T1	Tumor	64	Male	Primary	III
T1_CAGATCATCGTCCAGG	-10.4716	9.36002	-5.232	Endothelial	Endothelial	T1	Tumor	64	Male	Primary	III
T1_CAGCAGCGTGGCTCCA	20.5517	11.1033	-2.95719	Endothelial	Endothelial	T1	Tumor	64	Male	Primary	III
T1_CAGCATAAGCGAGAAA	-4.53374	-8.48134	-5.18718	Malignant	Malignant	T1	Tumor	64	Male	Primary	III
T1_CAGCATAAGTACCGGA	30.5846	-8.88811	-4.89317	Malignant	Malignant	T1	Tumor	64	Male	Primary	III
T1_CAGCATACAGTTAACC	-5.24267	11.4251	-2.86726	Endothelial	Endothelial	T1	Tumor	64	Male	Primary	III
T1_CAGCCGAAGCGGCTTC	-30.1359	-8.64325	-4.97485	Malignant	Malignant	T1	Tumor	64	Male	Primary	III
T1_CAGCCGATCAACACAC	16.0656	-1.43553	2.7059	Mono/Macro	Monocyte	T1	Tumor	64	Male	Primary	III
T1_CAGCCGATCTTGTTTG	24.586	11.1358	-2.94123	Endothelial	Endothelial	T1	Tumor	64	Male	Primary	III
T1_CAGCGACAGATGCCAG	31.5461	-8.21625	-5.1322	Malignant	Malignant	T1	Tumor	64	Male	Primary	III
T1_CAGCGACGTACTCGCG	-8.10672	11.0369	-2.11119	Endothelial	Endothelial	T1	Tumor	64	Male	Primary	III
T1_CAGCGACTCAATCTCT	-1.49966	-2.64098	0.999484	Mono/Macro	Monocyte	T1	Tumor	64	Male	Primary	III
T1_CAGCTAACAAGCCATT	14.8694	-8.37885	-5.08415	Malignant	Malignant	T1	Tumor	64	Male	Primary	III
T1_CAGCTAACACTTAACG	4.55785	-9.41175	-5.39055	Malignant	Malignant	T1	Tumor	64	Male	Primary	III
T1_CAGCTAACAGACGCTC	43.3817	-1.97914	4.40778	DC	pDC	T1	Tumor	64	Male	Primary	III
T1_CAGCTAAGTCTGCGGT	20.6137	-9.35888	-5.36994	Malignant	Malignant	T1	Tumor	64	Male	Primary	III
T1_CAGCTAAGTGTGGTTT	7.67802	-8.14091	-5.00199	Stellate	Stellate	T1	Tumor	64	Male	Primary	III
T1_CAGCTAATCGTTTGCC	-63.5834	-15.6635	-5.67316	Endocrine	Endocrine	T1	Tumor	64	Male	Primary	III
T1_CAGCTAATCTCGTATT	10.9811	-15.5238	-5.80015	Endocrine	Endocrine	T1	Tumor	64	Male	Primary	III
T1_CAGCTAATCTGGAGCC	-15.903	-9.65355	-5.60959	Malignant	Malignant	T1	Tumor	64	Male	Primary	III
T1_CAGCTGGCACAGCCCA	1.75235	-0.337857	11.0928	Fibroblasts	Fibroblasts	T1	Tumor	64	Male	Primary	III
T1_CAGCTGGTCATAAAGG	-1.66148	-15.6415	-5.7177	Endocrine	Endocrine	T1	Tumor	64	Male	Primary	III
T1_CAGCTGGTCTCATTCA	-44.9695	9.60603	-4.52028	Endothelial	Endothelial	T1	Tumor	64	Male	Primary	III
T1_CAGGTGCCATGGGAAC	16.3223	9.89893	-3.88903	Endothelial	Endothelial	T1	Tumor	64	Male	Primary	III
T1_CAGGTGCGTTGCGCAC	-2.35374	9.82924	-3.93797	Endothelial	Endothelial	T1	Tumor	64	Male	Primary	III
T1_CAGGTGCTCTCTTATG	11.4856	-1.49057	12.4019	Fibroblasts	Fibroblasts	T1	Tumor	64	Male	Primary	III
T1_CAGTAACCACATCTTT	-46.9215	-9.406	-4.56704	Malignant	Malignant	T1	Tumor	64	Male	Primary	III
T1_CAGTCCTTCGCGGATC	39.6619	-9.40404	-5.39599	Malignant	Malignant	T1	Tumor	64	Male	Primary	III
T1_CATATGGAGGTTACCT	32.5588	11.2393	-2.94428	Endothelial	Endothelial	T1	Tumor	64	Male	Primary	III
T1_CATATGGTCAGTTAGC	5.51225	-9.38607	-5.046	Malignant	Malignant	T1	Tumor	64	Male	Primary	III
T1_CATCAAGAGCTGATAA	12.9737	-1.14106	3.58309	DC	pDC	T1	Tumor	64	Male	Primary	III
T1_CATCAAGAGTGTGGCA	-13.5816	-2.78458	4.68061	DC	pDC	T1	Tumor	64	Male	Primary	III
T1_CATCAAGGTACGCTGC	22.6876	11.3995	-2.73192	Endothelial	Endothelial	T1	Tumor	64	Male	Primary	III
T1_CATCAAGGTCCGTGAC	-5.02363	-1.6685	1.40369	DC	pDC	T1	Tumor	64	Male	Primary	III
T1_CATCAAGTCCCTTGCA	30.7176	4.78692	4.78369	CD8Tex	CD8Tex	T1	Tumor	64	Male	Primary	III
T1_CATCGAACACAACTGT	5.7141	10.9203	-1.7098	Endothelial	Endothelial	T1	Tumor	64	Male	Primary	III
T1_CATCGAAGTTGAGTTC	-22.7401	-8.84275	-4.24601	Malignant	Malignant	T1	Tumor	64	Male	Primary	III
T1_CATCGAATCATAAAGG	-40.1842	-5.36441	2.33875	Malignant	Malignant	T1	Tumor	64	Male	Primary	III
T1_CATCGGGTCAACACGT	-1.44906	4.44067	9.33648	Fibroblasts	Fibroblasts	T1	Tumor	64	Male	Primary	III
T1_CATCGGGTCAGCTTAG	32.3116	9.96844	-6.58307	Endothelial	Endothelial	T1	Tumor	64	Male	Primary	III
T1_CATCGGGTCTGCGACG	-21.0266	-8.92647	-3.65142	Malignant	Malignant	T1	Tumor	64	Male	Primary	III
T1_CATGCCTAGATATACG	48.7281	4.08935	10.7901	Stellate	Stellate	T1	Tumor	64	Male	Primary	III
T1_CATGCCTAGCTCCTTC	76.7049	3.98027	10.8958	Stellate	Stellate	T1	Tumor	64	Male	Primary	III
T1_CATGCCTCACAACTGT	15.8098	-9.38607	-3.27347	Malignant	Malignant	T1	Tumor	64	Male	Primary	III
T1_CATGCCTCACCACGTG	-57.2981	-1.24511	0.863638	Mono/Macro	Monocyte	T1	Tumor	64	Male	Primary	III
T1_CATGCCTCATTATCTC	-33.3334	-9.05555	-4.90492	Malignant	Malignant	T1	Tumor	64	Male	Primary	III
T1_CATGCCTGTTCGTGAT	20.6181	4.28502	10.9353	Stellate	Stellate	T1	Tumor	64	Male	Primary	III
T1_CATGGCGCAGGATTGG	28.4591	9.9197	-6.83479	Endothelial	Endothelial	T1	Tumor	64	Male	Primary	III
T1_CATGGCGCATGGGAAC	-0.807807	4.15305	9.80177	Stellate	Stellate	T1	Tumor	64	Male	Primary	III
T1_CATGGCGGTGCCTGCA	44.7972	-8.9031	-4.9772	Malignant	Malignant	T1	Tumor	64	Male	Primary	III
T1_CATGGCGTCGCTTGTC	-12.4945	-9.54196	-5.57201	Malignant	Malignant	T1	Tumor	64	Male	Primary	III
T1_CATTATCAGGCTAGGT	-4.98593	4.71977	2.65671	DC	pDC	T1	Tumor	64	Male	Primary	III
T1_CATTATCAGGCTCAGA	-22.6036	-15.6772	-5.6469	Endocrine	Endocrine	T1	Tumor	64	Male	Primary	III
T1_CATTATCCAGGTTTCA	-21.9601	-15.6521	-5.6701	Endocrine	Endocrine	T1	Tumor	64	Male	Primary	III
T1_CATTATCGTCTAGCGC	-21.9064	10.3629	-3.2178	Endothelial	Endothelial	T1	Tumor	64	Male	Primary	III
T1_CATTCGCAGCCAGGAT	6.72858	8.94799	-5.21769	Endothelial	Endothelial	T1	Tumor	64	Male	Primary	III
T1_CATTCGCCACGTAAGG	7.15076	-2.74482	0.961491	Mono/Macro	Monocyte	T1	Tumor	64	Male	Primary	III
T1_CCAATCCGTGCCTTGG	24.1284	3.46764	3.72169	CD8Tex	CD8Tex	T1	Tumor	64	Male	Primary	III
T1_CCAATCCTCAGAGGTG	-11.6347	10.2115	5.48477	CD8Tex	CD8Tex	T1	Tumor	64	Male	Primary	III
T1_CCACCTAAGTGTGGCA	12.8736	4.10498	4.36101	CD8Tex	CD8Tex	T1	Tumor	64	Male	Primary	III
T1_CCACGGATCATGCAAC	10.3675	-9.05006	-4.82428	Malignant	Malignant	T1	Tumor	64	Male	Primary	III
T1_CCAGCGAGTTGTGGAG	29.4702	10.7038	5.47387	CD8Tex	CD8Tex	T1	Tumor	64	Male	Primary	III
T1_CCAGCGATCAAAGTAG	-22.8142	-9.60884	-5.67608	Malignant	Malignant	T1	Tumor	64	Male	Primary	III
T1_CCATGTCCACCAGGCT	-12.4437	9.72779	-4.5166	Endothelial	Endothelial	T1	Tumor	64	Male	Primary	III
T1_CCATGTCTCCAATGGT	-21.9089	-8.71197	-4.20023	Malignant	Malignant	T1	Tumor	64	Male	Primary	III
T1_CCATTCGCAGATAATG	-3.79043	-9.37371	-5.48487	Malignant	Malignant	T1	Tumor	64	Male	Primary	III
T1_CCATTCGGTTACGTCA	-30.3846	-8.52801	-4.8278	Malignant	Malignant	T1	Tumor	64	Male	Primary	III
T1_CCCAATCAGCACCGCT	-38.4964	-9.54554	-5.3721	Malignant	Malignant	T1	Tumor	64	Male	Primary	III
T1_CCCAATCGTGGAAAGA	-29.5407	10.5607	-3.42931	Endothelial	Endothelial	T1	Tumor	64	Male	Primary	III
T1_CCCAATCTCCTTAATC	14.4778	10.0574	-5.82683	Endothelial	Endothelial	T1	Tumor	64	Male	Primary	III
T1_CCCAGTTTCTCTAGGA	-39.8466	3.89188	11.3801	Stellate	Stellate	T1	Tumor	64	Male	Primary	III
T1_CCCATACCACGAAACG	-7.6913	6.00647	11.1372	Stellate	Stellate	T1	Tumor	64	Male	Primary	III
T1_CCCATACCAGTGGGAT	3.05676	-8.80471	-4.87603	Malignant	Malignant	T1	Tumor	64	Male	Primary	III
T1_CCCATACGTTGGTTTG	5.13364	9.01201	-4.7592	Endothelial	Endothelial	T1	Tumor	64	Male	Primary	III
T1_CCGGTAGAGTTAGGTA	-45.9342	11.3205	-2.89112	Endothelial	Endothelial	T1	Tumor	64	Male	Primary	III
T1_CCGTACTCAACAACCT	-1.87965	-8.54948	-5.1011	Malignant	Malignant	T1	Tumor	64	Male	Primary	III
T1_CCGTACTCACACGCTG	-8.44328	-9.62548	-5.61237	Malignant	Malignant	T1	Tumor	64	Male	Primary	III
T1_CCGTACTCAGTGACAG	20.7992	-8.28465	-5.05485	Malignant	Malignant	T1	Tumor	64	Male	Primary	III
T1_CCGTACTGTAGAAAGG	25.3739	10.0013	-3.75957	Endothelial	Endothelial	T1	Tumor	64	Male	Primary	III
T1_CCGTACTGTAGCTTGT	-48.5751	4.78256	1.39835	CD8Tex	CD8Tex	T1	Tumor	64	Male	Primary	III
T1_CCGTGGACAAGCGATG	19.088	11.3239	-2.84297	Endothelial	Endothelial	T1	Tumor	64	Male	Primary	III
T1_CCGTGGACAGCGTCCA	51.8206	-9.34914	-5.4995	Malignant	Malignant	T1	Tumor	64	Male	Primary	III
T1_CCGTGGAGTCTAACGT	-22.3736	10.7679	-2.02553	Endothelial	Endothelial	T1	Tumor	64	Male	Primary	III
T1_CCGTGGATCCTAGTGA	18.7849	-9.17073	-4.03182	Malignant	Malignant	T1	Tumor	64	Male	Primary	III
T1_CCGTGGATCTTCATGT	31.724	-15.686	-5.6382	Endocrine	Endocrine	T1	Tumor	64	Male	Primary	III
T1_CCGTTCACATGTAGTC	37.543	-9.65783	-5.64269	Malignant	Malignant	T1	Tumor	64	Male	Primary	III
T1_CCGTTCAGTAGCCTAT	-6.2414	-1.16547	3.09846	DC	pDC	T1	Tumor	64	Male	Primary	III
T1_CCGTTCATCGTGGACC	-0.16911	-8.53827	-5.14253	Malignant	Malignant	T1	Tumor	64	Male	Primary	III
T1_CCTAAAGAGCTCCTTC	37.3926	-8.67366	-5.09787	Malignant	Malignant	T1	Tumor	64	Male	Primary	III
T1_CCTAAAGCACGGTAAG	-56.9066	-8.86504	-5.40257	Malignant	Malignant	T1	Tumor	64	Male	Primary	III
T1_CCTAAAGTCAAGATCC	-29.6343	-8.71203	-5.08757	Malignant	Malignant	T1	Tumor	64	Male	Primary	III
T1_CCTAAAGTCGCCAGCA	-37.4355	-9.21316	-5.37259	Malignant	Malignant	T1	Tumor	64	Male	Primary	III
T1_CCTACACAGAACAATC	-11.0679	-0.155451	10.0929	Fibroblasts	Fibroblasts	T1	Tumor	64	Male	Primary	III
T1_CCTACACGTCTAAACC	-29.1178	-8.84974	-4.4188	Malignant	Malignant	T1	Tumor	64	Male	Primary	III
T1_CCTACCAAGTGCTGCC	42.6496	4.17408	3.66299	CD8Tex	CD8Tex	T1	Tumor	64	Male	Primary	III
T1_CCTAGCTGTCATCGGC	-0.351671	-8.51332	-5.02991	Malignant	Malignant	T1	Tumor	64	Male	Primary	III
T1_CCTATTAAGGTTACCT	22.7886	10.9644	-1.77199	Endothelial	Endothelial	T1	Tumor	64	Male	Primary	III
T1_CCTATTAAGTTACGGG	-34.5432	4.55733	10.6358	Stellate	Stellate	T1	Tumor	64	Male	Primary	III
T1_CCTATTAGTGATGATA	10.6306	-8.57277	-5.16516	Malignant	Malignant	T1	Tumor	64	Male	Primary	III
T1_CCTATTATCAGGCCCA	10.4313	-9.65232	-5.53387	Malignant	Malignant	T1	Tumor	64	Male	Primary	III
T1_CCTCAGTAGTGGGATC	-20.6397	-8.49799	-5.13459	Malignant	Malignant	T1	Tumor	64	Male	Primary	III
T1_CCTCAGTCAGTAGAGC	28.7877	-9.09957	-4.1977	Malignant	Malignant	T1	Tumor	64	Male	Primary	III
T1_CCTCAGTGTATGAAAC	16.0474	-0.141387	9.98924	Fibroblasts	Fibroblasts	T1	Tumor	64	Male	Primary	III
T1_CCTCTGAAGATCCCAT	-20.043	-1.37169	4.85143	DC	pDC	T1	Tumor	64	Male	Primary	III
T1_CCTCTGAGTGATAAGT	-39.5079	9.90816	-6.89524	Endothelial	Endothelial	T1	Tumor	64	Male	Primary	III
T1_CCTCTGAGTTTGGGCC	32.1285	-8.14278	-5.07723	Malignant	Malignant	T1	Tumor	64	Male	Primary	III
T1_CCTTACGAGCGCTCCA	10.7817	-2.32129	2.18596	Mono/Macro	Monocyte	T1	Tumor	64	Male	Primary	III
T1_CCTTACGGTGTTGGGA	-17.2613	-9.65506	-5.60096	Malignant	Malignant	T1	Tumor	64	Male	Primary	III
T1_CCTTACGTCAAGCCTA	27.239	10.8952	-1.85252	Endothelial	Endothelial	T1	Tumor	64	Male	Primary	III
T1_CCTTCCCCAGGAACGT	12.3743	9.77656	-6.96524	Endothelial	Endothelial	T1	Tumor	64	Male	Primary	III
T1_CCTTCCCGTGTGGCTC	8.20114	10.5555	5.13678	CD8Tex	CD8Tex	T1	Tumor	64	Male	Primary	III
T1_CCTTCCCTCACATACG	-79.7441	10.4909	-3.10164	Endothelial	Endothelial	T1	Tumor	64	Male	Primary	III
T1_CCTTCCCTCACGATGT	2.67412	5.18606	9.69623	Plasma	Plasma	T1	Tumor	64	Male	Primary	III
T1_CCTTCCCTCAGCCTAA	23.2814	-9.26431	-4.81404	Malignant	Malignant	T1	Tumor	64	Male	Primary	III
T1_CCTTCCCTCCAAACAC	-5.40617	3.68804	9.76832	Stellate	Stellate	T1	Tumor	64	Male	Primary	III
T1_CCTTCGAAGAAACGAG	25.7254	10.7577	-3.19476	Endothelial	Endothelial	T1	Tumor	64	Male	Primary	III
T1_CCTTCGATCATCTGCC	3.27488	-9.59298	-5.53943	Malignant	Malignant	T1	Tumor	64	Male	Primary	III
T1_CCTTCGATCCGCAAGC	20.3925	-8.42801	-5.08325	Malignant	Malignant	T1	Tumor	64	Male	Primary	III
T1_CCTTTCTCATTCTCAT	1.27102	-2.11858	8.89849	Fibroblasts	Fibroblasts	T1	Tumor	64	Male	Primary	III
T1_CGAACATAGATGCCAG	-29.651	11.5363	-2.60679	Endothelial	Endothelial	T1	Tumor	64	Male	Primary	III
T1_CGAACATAGCGCCTTG	-14.5538	-8.40451	-5.10318	Malignant	Malignant	T1	Tumor	64	Male	Primary	III
T1_CGAACATAGCTACCTA	-2.06251	-8.30222	-2.81773	Malignant	Malignant	T1	Tumor	64	Male	Primary	III
T1_CGAATGTGTTGTGGAG	10.813	-8.2285	-4.9562	Malignant	Malignant	T1	Tumor	64	Male	Primary	III
T1_CGACCTTCACAGGCCT	9.64421	-4.07062	10.1836	Fibroblasts	Fibroblasts	T1	Tumor	64	Male	Primary	III
T1_CGACCTTGTTATCCGA	31.5144	9.07984	-4.7852	Endothelial	Endothelial	T1	Tumor	64	Male	Primary	III
T1_CGACCTTGTTGGTAAA	15.0333	-1.79085	8.60452	Fibroblasts	Fibroblasts	T1	Tumor	64	Male	Primary	III
T1_CGACTTCAGATCCCGC	16.3636	-0.751432	3.25306	DC	pDC	T1	Tumor	64	Male	Primary	III
T1_CGAGAAGTCGCATGGC	6.76992	11.4341	-2.86796	Endothelial	Endothelial	T1	Tumor	64	Male	Primary	III
T1_CGAGAAGTCGTACCGG	47.3238	10.1729	-4.28185	Endothelial	Endothelial	T1	Tumor	64	Male	Primary	III
T1_CGAGCACTCCGGCACA	-0.918806	4.84287	4.66056	CD8Tex	CD8Tex	T1	Tumor	64	Male	Primary	III
T1_CGAGCCAAGCCCAACC	27.9598	-8.59824	-5.02169	Malignant	Malignant	T1	Tumor	64	Male	Primary	III
T1_CGAGCCATCCCAACGG	17.556	11.3539	-2.94698	Endothelial	Endothelial	T1	Tumor	64	Male	Primary	III
T1_CGATCGGCATTCTTAC	0.132697	10.6521	-3.17105	Endothelial	Endothelial	T1	Tumor	64	Male	Primary	III
T1_CGATCGGGTCGGCATC	-24.4068	-9.2962	-3.62203	Malignant	Malignant	T1	Tumor	64	Male	Primary	III
T1_CGATGGCTCCATGAAC	32.5943	-8.93245	-4.59302	Malignant	Malignant	T1	Tumor	64	Male	Primary	III
T1_CGATGTAAGACGCACA	17.2058	4.44783	4.37227	CD8Tex	CD8Tex	T1	Tumor	64	Male	Primary	III
T1_CGATTGAAGGCTAGGT	37.1356	-2.68619	10.6566	Fibroblasts	Fibroblasts	T1	Tumor	64	Male	Primary	III
T1_CGATTGAGTCGCTTTC	9.52357	9.95581	-3.36695	Endothelial	Endothelial	T1	Tumor	64	Male	Primary	III
T1_CGATTGATCACCACCT	19.7497	-9.37766	-5.39626	Malignant	Malignant	T1	Tumor	64	Male	Primary	III
T1_CGCGGTAAGGCTACGA	37.4254	-9.46258	-5.29846	Malignant	Malignant	T1	Tumor	64	Male	Primary	III
T1_CGCGGTACAGGTGGAT	-8.85097	-9.434	-5.37418	Malignant	Malignant	T1	Tumor	64	Male	Primary	III
T1_CGCGGTAGTACAGCAG	31.7619	-9.55769	-5.52448	Malignant	Malignant	T1	Tumor	64	Male	Primary	III
T1_CGCGTTTGTACAGTGG	24.8676	-1.73778	8.90685	Fibroblasts	Fibroblasts	T1	Tumor	64	Male	Primary	III
T1_CGCTATCAGGGAACGG	15.0576	-9.33268	-5.39787	Malignant	Malignant	T1	Tumor	64	Male	Primary	III
T1_CGCTATCGTAAGGATT	-6.95255	-9.36274	-5.46189	Malignant	Malignant	T1	Tumor	64	Male	Primary	III
T1_CGCTTCATCCCTAACC	7.44354	8.95348	-4.84962	Endothelial	Endothelial	T1	Tumor	64	Male	Primary	III
T1_CGGACACAGCGATCCC	3.23522	3.84571	9.59357	Stellate	Stellate	T1	Tumor	64	Male	Primary	III
T1_CGGACGTCAGTAACGG	16.4231	-8.35501	-5.06978	Malignant	Malignant	T1	Tumor	64	Male	Primary	III
T1_CGGACGTTCTGCTGTC	-2.25389	-1.13287	2.79587	DC	pDC	T1	Tumor	64	Male	Primary	III
T1_CGGACTGAGTTGAGTA	-9.23897	9.52118	-4.37112	Endothelial	Endothelial	T1	Tumor	64	Male	Primary	III
T1_CGGACTGTCATGCTCC	12.2158	-2.44357	4.82219	DC	pDC	T1	Tumor	64	Male	Primary	III
T1_CGGACTGTCTTAACCT	5.81634	5.23513	10.5762	Stellate	Stellate	T1	Tumor	64	Male	Primary	III
T1_CGGAGTCGTAGCTAAA	-26.0798	-9.55871	-5.63065	Malignant	Malignant	T1	Tumor	64	Male	Primary	III
T1_CGGCTAGCAAGGACAC	26.2137	-9.16599	-5.0494	Malignant	Malignant	T1	Tumor	64	Male	Primary	III
T1_CGGCTAGCACAAGCCC	34.7009	9.22814	-3.57901	Endothelial	Endothelial	T1	Tumor	64	Male	Primary	III
T1_CGGCTAGTCCAAGTAC	-12.3706	10.9486	-2.57532	Endothelial	Endothelial	T1	Tumor	64	Male	Primary	III
T1_CGGCTAGTCCGCAAGC	17.7301	-8.48249	-3.29429	Malignant	Malignant	T1	Tumor	64	Male	Primary	III
T1_CGGGTCATCCCAAGTA	-22.2729	9.97824	-4.07126	Endothelial	Endothelial	T1	Tumor	64	Male	Primary	III
T1_CGGGTCATCGCTTAGA	-0.98728	-9.59194	-5.51116	Malignant	Malignant	T1	Tumor	64	Male	Primary	III
T1_CGGTTAAAGTGTTGAA	20.6405	3.65384	10.4515	Stellate	Stellate	T1	Tumor	64	Male	Primary	III
T1_CGGTTAACAGACGCCT	9.88832	10.0634	-5.28824	Endothelial	Endothelial	T1	Tumor	64	Male	Primary	III
T1_CGGTTAACATCGGGTC	42.09	6.74755	10.1312	Stellate	Stellate	T1	Tumor	64	Male	Primary	III
T1_CGGTTAAGTTGAGGTG	21.5936	-9.46555	-5.07396	Malignant	Malignant	T1	Tumor	64	Male	Primary	III
T1_CGGTTAAGTTTGGCGC	-0.245348	9.97698	-4.24752	Endothelial	Endothelial	T1	Tumor	64	Male	Primary	III
T1_CGTAGCGGTCTAGCGC	31.6644	11.4067	-2.76273	Endothelial	Endothelial	T1	Tumor	64	Male	Primary	III
T1_CGTAGCGTCAGGCGAA	9.55548	10.3405	-3.87467	Endothelial	Endothelial	T1	Tumor	64	Male	Primary	III
T1_CGTAGGCTCCTCTAGC	-44.1186	4.28982	10.9171	Stellate	Stellate	T1	Tumor	64	Male	Primary	III
T1_CGTAGGCTCGATCCCT	-3.08483	9.51893	-5.6523	Endothelial	Endothelial	T1	Tumor	64	Male	Primary	III
T1_CGTAGGCTCGCCAAAT	85.1532	-8.67467	-3.51214	Malignant	Malignant	T1	Tumor	64	Male	Primary	III
T1_CGTCACTCAAAGCGGT	29.2734	2.184	0.181186	B	B	T1	Tumor	64	Male	Primary	III
T1_CGTCACTTCACCAGGC	13.8157	-2.189	0.742491	Mono/Macro	Monocyte	T1	Tumor	64	Male	Primary	III
T1_CGTCCATCAATAGCAA	-1.7122	10.4591	-3.43107	Endothelial	Endothelial	T1	Tumor	64	Male	Primary	III
T1_CGTCCATGTAAACGCG	32.4247	11.3336	-2.74297	Endothelial	Endothelial	T1	Tumor	64	Male	Primary	III
T1_CGTCCATGTCATGCCG	6.62402	-9.5626	-5.40714	Malignant	Malignant	T1	Tumor	64	Male	Primary	III
T1_CGTCCATTCCTGCAGG	27.4376	3.96616	11.0885	Stellate	Stellate	T1	Tumor	64	Male	Primary	III
T1_CGTCTACAGGATATAC	-17.2618	-8.40251	-5.05438	Malignant	Malignant	T1	Tumor	64	Male	Primary	III
T1_CGTGAGCTCACTATTC	19.9636	9.73934	-4.56878	Endothelial	Endothelial	T1	Tumor	64	Male	Primary	III
T1_CGTGTAACATGCAACT	8.20114	-1.53634	12.2838	Fibroblasts	Fibroblasts	T1	Tumor	64	Male	Primary	III
T1_CGTGTAAGTAGCTCCG	9.1712	-8.24144	-4.68633	Malignant	Malignant	T1	Tumor	64	Male	Primary	III
T1_CGTGTAATCACATACG	0.73258	-9.62077	-5.55997	Malignant	Malignant	T1	Tumor	64	Male	Primary	III
T1_CGTGTAATCTCGCTTG	-33.3796	-9.4976	-5.43995	Malignant	Malignant	T1	Tumor	64	Male	Primary	III
T1_CGTGTCTGTGCGGTAA	-22.7992	-8.2932	-5.10614	Malignant	Malignant	T1	Tumor	64	Male	Primary	III
T1_CGTGTCTTCATTGCGA	-3.13469	10.2365	5.00869	CD8Tex	CD8Tex	T1	Tumor	64	Male	Primary	III
T1_CGTGTCTTCCCTTGCA	-16.4265	-7.96637	-5.10959	Malignant	Malignant	T1	Tumor	64	Male	Primary	III
T1_CGTGTCTTCGTGACAT	-1.81732	-9.62989	-5.59262	Malignant	Malignant	T1	Tumor	64	Male	Primary	III
T1_CGTTAGATCCTATTCA	28.5678	11.1189	-2.98348	Endothelial	Endothelial	T1	Tumor	64	Male	Primary	III
T1_CGTTCTGAGGAATTAC	22.8472	-8.87878	-4.62179	Malignant	Malignant	T1	Tumor	64	Male	Primary	III
T1_CGTTCTGAGGACCACA	15.7746	-9.36202	-5.3327	Malignant	Malignant	T1	Tumor	64	Male	Primary	III
T1_CGTTCTGTCCGCATAA	18.2692	-8.91978	-4.99006	Malignant	Malignant	T1	Tumor	64	Male	Primary	III
T1_CGTTGGGAGTGCGTGA	-21.8078	-9.05592	-5.33674	Malignant	Malignant	T1	Tumor	64	Male	Primary	III
T1_CGTTGGGCACATGGGA	0.764244	-9.34386	-4.78778	Malignant	Malignant	T1	Tumor	64	Male	Primary	III
T1_CTAACTTAGCACGCCT	10.3972	-9.20215	-8.3472	Malignant	Malignant	T1	Tumor	64	Male	Primary	III
T1_CTAACTTAGGGCACTA	76.8537	3.64661	3.91639	CD8Tex	CD8Tex	T1	Tumor	64	Male	Primary	III
T1_CTAACTTGTCACCCAG	8.20114	3.65534	10.4396	Stellate	Stellate	T1	Tumor	64	Male	Primary	III
T1_CTAACTTGTTAAAGTG	-44.2535	11.4724	-2.83666	Endothelial	Endothelial	T1	Tumor	64	Male	Primary	III
T1_CTAACTTTCCGGCACA	1.56915	-1.69943	3.15154	Mono/Macro	Monocyte	T1	Tumor	64	Male	Primary	III
T1_CTAACTTTCTTGGGTA	-8.88812	9.50805	-4.54086	Endothelial	Endothelial	T1	Tumor	64	Male	Primary	III
T1_CTAAGACTCAAACGGG	32.8622	4.63286	1.93621	CD8Tex	CD8Tex	T1	Tumor	64	Male	Primary	III
T1_CTAATGGCACAGATTC	7.91473	9.44126	-6.84037	Endothelial	Endothelial	T1	Tumor	64	Male	Primary	III
T1_CTACACCCATAGACTC	-96.1703	9.88999	-3.96557	Endothelial	Endothelial	T1	Tumor	64	Male	Primary	III
T1_CTACACCGTTCGTTGA	17.6434	9.44354	-3.91862	Endothelial	Endothelial	T1	Tumor	64	Male	Primary	III
T1_CTACACCTCGCTTAGA	-4.3329	4.00757	11.238	Stellate	Stellate	T1	Tumor	64	Male	Primary	III
T1_CTACATTTCATACGGT	18.5424	6.27979	9.07216	Stellate	Stellate	T1	Tumor	64	Male	Primary	III
T1_CTACATTTCCCATTTA	-22.9788	10.4455	-4.05854	Endothelial	Endothelial	T1	Tumor	64	Male	Primary	III
T1_CTACCCAAGCAGGCTA	2.99923	-0.185066	10.0325	Fibroblasts	Fibroblasts	T1	Tumor	64	Male	Primary	III
T1_CTACCCACATGGTCTA	15.8845	-9.41483	-5.02341	Malignant	Malignant	T1	Tumor	64	Male	Primary	III
T1_CTACCCACATTCCTCG	-1.36468	-9.4885	-3.49934	Malignant	Malignant	T1	Tumor	64	Male	Primary	III
T1_CTACCCATCCTTTCTC	-6.9605	11.4915	-2.78618	Endothelial	Endothelial	T1	Tumor	64	Male	Primary	III
T1_CTACCCATCTGCTGTC	-0.441621	4.70782	1.28208	CD8Tex	CD8Tex	T1	Tumor	64	Male	Primary	III
T1_CTACGTCAGACTAGAT	-9.85018	10.9396	-2.2433	Endothelial	Endothelial	T1	Tumor	64	Male	Primary	III
T1_CTACGTCAGCGCCTCA	-19.7098	-8.77208	-4.76846	Malignant	Malignant	T1	Tumor	64	Male	Primary	III
T1_CTACGTCCATGACGGA	-1.32698	4.30455	11.6257	Stellate	Stellate	T1	Tumor	64	Male	Primary	III
T1_CTACGTCTCACTTACT	8.20114	5.41707	10.337	Stellate	Stellate	T1	Tumor	64	Male	Primary	III
T1_CTAGCCTAGCGTTTAC	-42.1952	-15.7559	-5.55638	Endocrine	Endocrine	T1	Tumor	64	Male	Primary	III
T1_CTAGCCTGTTCCATGA	22.8931	-9.41959	-5.40014	Malignant	Malignant	T1	Tumor	64	Male	Primary	III
T1_CTAGCCTTCAACGGCC	-14.115	9.21599	-4.72897	Endothelial	Endothelial	T1	Tumor	64	Male	Primary	III
T1_CTAGTGAAGCCACGCT	16.5646	-9.2588	-4.86597	Malignant	Malignant	T1	Tumor	64	Male	Primary	III
T1_CTAGTGACAATCTACG	-5.54663	-8.61228	-4.68135	Malignant	Malignant	T1	Tumor	64	Male	Primary	III
T1_CTAGTGACATAGGATA	-16.2985	-15.65	-5.67679	Endocrine	Endocrine	T1	Tumor	64	Male	Primary	III
T1_CTAGTGATCATCACCC	6.38942	10.0942	-4.7694	Endothelial	Endothelial	T1	Tumor	64	Male	Primary	III
T1_CTCACACAGGGTATCG	26.3209	-8.29761	-4.47457	Malignant	Malignant	T1	Tumor	64	Male	Primary	III
T1_CTCACACCAAACTGTC	44.8064	-0.97259	1.16488	Mono/Macro	Monocyte	T1	Tumor	64	Male	Primary	III
T1_CTCACACTCAACACGT	8.20114	-8.00558	-2.57637	Malignant	Malignant	T1	Tumor	64	Male	Primary	III
T1_CTCACACTCATTGCCC	62.2175	-8.0851	-5.0103	Malignant	Malignant	T1	Tumor	64	Male	Primary	III
T1_CTCAGAAAGAAGAAGC	17.8362	9.33484	-5.03624	Endothelial	Endothelial	T1	Tumor	64	Male	Primary	III
T1_CTCAGAAAGTGGGATC	20.532	-8.49878	-4.97811	Malignant	Malignant	T1	Tumor	64	Male	Primary	III
T1_CTCAGAATCAGAGACG	17.1153	4.59541	11.1259	Stellate	Stellate	T1	Tumor	64	Male	Primary	III
T1_CTCATTAAGCGTCAAG	49.2513	9.82181	-6.85569	Endothelial	Endothelial	T1	Tumor	64	Male	Primary	III
T1_CTCATTACACGTCAGC	6.8185	-2.2002	0.756849	Mono/Macro	Monocyte	T1	Tumor	64	Male	Primary	III
T1_CTCATTAGTCTAAACC	15.8057	-8.73649	-4.89257	Malignant	Malignant	T1	Tumor	64	Male	Primary	III
T1_CTCATTATCAGTTTGG	41.6043	9.13597	-4.8358	Endothelial	Endothelial	T1	Tumor	64	Male	Primary	III
T1_CTCCTAGCATGCCTTC	0.57653	-8.57789	-4.38202	Malignant	Malignant	T1	Tumor	64	Male	Primary	III
T1_CTCCTAGTCTTAGCCC	-8.56241	-8.50762	-5.02809	Malignant	Malignant	T1	Tumor	64	Male	Primary	III
T1_CTCGAAAAGAAACCTA	-20.116	9.77734	-6.06882	Endothelial	Endothelial	T1	Tumor	64	Male	Primary	III
T1_CTCGAAAAGTCAATAG	-31.3301	6.29068	10.5233	Stellate	Stellate	T1	Tumor	64	Male	Primary	III
T1_CTCGAAATCACCATAG	-9.75926	4.221	4.70252	CD8Tex	CD8Tex	T1	Tumor	64	Male	Primary	III
T1_CTCGAGGAGAGTTGGC	2.28146	-15.6854	-5.63105	Endocrine	Endocrine	T1	Tumor	64	Male	Primary	III
T1_CTCGAGGAGCGTTCCG	16.2268	10.2296	-5.4804	Endothelial	Endothelial	T1	Tumor	64	Male	Primary	III
T1_CTCGAGGAGCTGCAAG	5.70097	-3.33876	3.14174	DC	pDC	T1	Tumor	64	Male	Primary	III
T1_CTCGAGGGTTATTCTC	14.3974	-9.29598	-5.29988	Malignant	Malignant	T1	Tumor	64	Male	Primary	III
T1_CTCGGAGAGCGACGTA	-29.5245	10.2149	-4.73654	Endothelial	Endothelial	T1	Tumor	64	Male	Primary	III
T1_CTCGGAGAGCTAAGAT	10.2252	-9.15632	-4.11571	Malignant	Malignant	T1	Tumor	64	Male	Primary	III
T1_CTCGGAGGTAGCCTAT	9.20637	-3.45885	3.12235	DC	pDC	T1	Tumor	64	Male	Primary	III
T1_CTCGGGACATGGTCAT	20.5768	4.89914	11.1356	Stellate	Stellate	T1	Tumor	64	Male	Primary	III
T1_CTCGTACAGTTAACGA	5.01978	-1.48987	0.902534	Mono/Macro	Monocyte	T1	Tumor	64	Male	Primary	III
T1_CTCGTACCAACACGCC	12.798	11.4278	-2.79527	Endothelial	Endothelial	T1	Tumor	64	Male	Primary	III
T1_CTCGTACGTAATAGCA	47.6275	4.9235	10.9569	Stellate	Stellate	T1	Tumor	64	Male	Primary	III
T1_CTCGTACGTCAACATC	-17.8055	-9.53826	-5.29166	Malignant	Malignant	T1	Tumor	64	Male	Primary	III
T1_CTCGTCATCAACTCTT	2.35511	-9.17453	-3.54945	Malignant	Malignant	T1	Tumor	64	Male	Primary	III
T1_CTCGTCATCACGACTA	-0.780678	-15.6508	-5.67259	Endocrine	Endocrine	T1	Tumor	64	Male	Primary	III
T1_CTCTAATCAAATACAG	17.2803	-8.89645	-4.75099	Malignant	Malignant	T1	Tumor	64	Male	Primary	III
T1_CTCTAATCATGGTTGT	29.6217	-9.16528	-5.46851	Malignant	Malignant	T1	Tumor	64	Male	Primary	III
T1_CTCTAATGTCTGGAGA	-37.8601	4.00102	4.63096	CD8Tex	CD8Tex	T1	Tumor	64	Male	Primary	III
T1_CTCTACGCAATCCAAC	-25.451	-9.41388	-5.44732	Malignant	Malignant	T1	Tumor	64	Male	Primary	III
T1_CTCTGGTCATTATCTC	29.8101	-9.31972	-5.33688	Malignant	Malignant	T1	Tumor	64	Male	Primary	III
T1_CTCTGGTTCTCGGACG	31.7897	-2.88868	4.28964	DC	pDC	T1	Tumor	64	Male	Primary	III
T1_CTGAAACAGACTGGGT	-32.5862	4.56577	2.50256	CD8Tex	CD8Tex	T1	Tumor	64	Male	Primary	III
T1_CTGAAACCACCCTATC	-2.99106	-15.6504	-5.67495	Endocrine	Endocrine	T1	Tumor	64	Male	Primary	III
T1_CTGAAGTCACACGCTG	8.20114	10.893	-2.06472	Endothelial	Endothelial	T1	Tumor	64	Male	Primary	III
T1_CTGAAGTCATTGGGCC	-11.5759	-9.11877	-4.98334	Malignant	Malignant	T1	Tumor	64	Male	Primary	III
T1_CTGATAGAGTCGAGTG	-14.0297	8.96333	-3.48746	Endothelial	Endothelial	T1	Tumor	64	Male	Primary	III
T1_CTGATAGGTTGTGGCC	1.30917	11.2815	-2.40799	Endothelial	Endothelial	T1	Tumor	64	Male	Primary	III
T1_CTGATAGTCAGATAAG	16.2202	-8.29034	-4.93543	Malignant	Malignant	T1	Tumor	64	Male	Primary	III
T1_CTGATCCAGTACGACG	-16.839	-8.70452	-4.96475	Malignant	Malignant	T1	Tumor	64	Male	Primary	III
T1_CTGATCCCATCGATGT	25.9626	-9.58256	-5.54896	Malignant	Malignant	T1	Tumor	64	Male	Primary	III
T1_CTGATCCGTCTAACGT	7.64863	-1.27381	1.12934	Mono/Macro	Monocyte	T1	Tumor	64	Male	Primary	III
T1_CTGCCTAAGTAGCCGA	-5.88815	-0.609116	9.47218	Fibroblasts	Fibroblasts	T1	Tumor	64	Male	Primary	III
T1_CTGCCTAGTTTGACTG	-23.651	10.1135	-3.52378	Endothelial	Endothelial	T1	Tumor	64	Male	Primary	III
T1_CTGCGGATCTCTGCTG	-8.79539	8.70093	-3.96273	Endothelial	Endothelial	T1	Tumor	64	Male	Primary	III
T1_CTGCTGTAGTTAACGA	-17.7293	-9.34134	-5.37566	Malignant	Malignant	T1	Tumor	64	Male	Primary	III
T1_CTGCTGTCACCGCTAG	-12.4639	-1.11106	1.23656	DC	pDC	T1	Tumor	64	Male	Primary	III
T1_CTGCTGTGTACTCGCG	9.31496	-15.6892	-5.63369	Endocrine	Endocrine	T1	Tumor	64	Male	Primary	III
T1_CTGCTGTTCACCATAG	-0.242965	4.43602	4.27569	Plasma	Plasma	T1	Tumor	64	Male	Primary	III
T1_CTGCTGTTCGATGAGG	-7.61811	9.50186	-4.6781	Endothelial	Endothelial	T1	Tumor	64	Male	Primary	III
T1_CTGGTCTCAAACGTGG	7.22993	-9.64076	-5.59186	Malignant	Malignant	T1	Tumor	64	Male	Primary	III
T1_CTGGTCTCACGTAAGG	24.3945	-15.518	-5.90791	Endocrine	Endocrine	T1	Tumor	64	Male	Primary	III
T1_CTGGTCTGTTGAGGTG	-0.646653	-9.55186	-5.51166	Malignant	Malignant	T1	Tumor	64	Male	Primary	III
T1_CTGGTCTTCTTCATGT	-0.263615	11.0896	-1.88727	Endothelial	Endothelial	T1	Tumor	64	Male	Primary	III
T1_CTGTGCTCAAATCCGT	-2.58966	10.919	-2.2034	Endothelial	Endothelial	T1	Tumor	64	Male	Primary	III
T1_CTGTGCTCACGAAACG	-5.06716	-1.19816	3.59098	DC	pDC	T1	Tumor	64	Male	Primary	III
T1_CTGTGCTCATGTCTCC	8.18783	-9.05222	0.927276	Malignant	Malignant	T1	Tumor	64	Male	Primary	III
T1_CTGTGCTGTGTAAGTA	-23.556	11.479	-2.09708	Endothelial	Endothelial	T1	Tumor	64	Male	Primary	III
T1_CTGTTTAAGGGTTCCC	2.84099	10.4616	-3.2287	Endothelial	Endothelial	T1	Tumor	64	Male	Primary	III
T1_CTTAACTGTCTCTCTG	-27.515	9.7795	-3.51635	Endothelial	Endothelial	T1	Tumor	64	Male	Primary	III
T1_CTTAACTTCAGTCCCT	-8.93424	-9.54913	-5.16256	Malignant	Malignant	T1	Tumor	64	Male	Primary	III
T1_CTTACCGAGAAACCTA	-42.052	-1.88754	9.02216	Fibroblasts	Fibroblasts	T1	Tumor	64	Male	Primary	III
T1_CTTACCGCAGTAAGAT	40.9945	-8.51855	-4.76405	Malignant	Malignant	T1	Tumor	64	Male	Primary	III
T1_CTTACCGCATCACCCT	-17.4814	-8.30019	-4.36347	Malignant	Malignant	T1	Tumor	64	Male	Primary	III
T1_CTTACCGTCGGTTCGG	-13.9364	10.5351	-3.14881	Endothelial	Endothelial	T1	Tumor	64	Male	Primary	III
T1_CTTACCGTCTGATACG	-16.2654	-8.30542	-5.00428	Malignant	Malignant	T1	Tumor	64	Male	Primary	III
T1_CTTAGGAAGCTAGTCT	11.6914	9.85386	-6.90465	Endothelial	Endothelial	T1	Tumor	64	Male	Primary	III
T1_CTTAGGACAAATCCGT	-1.95887	-9.51046	-5.51782	Malignant	Malignant	T1	Tumor	64	Male	Primary	III
T1_CTTAGGACAGCCTGTG	-13.2743	4.20045	10.6563	Stellate	Stellate	T1	Tumor	64	Male	Primary	III
T1_CTTAGGACATCGGAAG	-24.9776	9.89619	-6.78283	Endothelial	Endothelial	T1	Tumor	64	Male	Primary	III
T1_CTTAGGATCTTGCAAG	31.3879	7.95662	1.6451	B	B	T1	Tumor	64	Male	Primary	III
T1_CTTCTCTCATATGCTG	21.7242	-1.6488	1.27478	DC	pDC	T1	Tumor	64	Male	Primary	III
T1_CTTCTCTGTTATCACG	-44.5166	-8.41227	-4.96718	Malignant	Malignant	T1	Tumor	64	Male	Primary	III
T1_CTTGGCTAGAGAGCTC	-19.0535	-15.6834	-5.63575	Endocrine	Endocrine	T1	Tumor	64	Male	Primary	III
T1_CTTGGCTTCCCGGATG	13.7405	4.07638	12.2172	Stellate	Stellate	T1	Tumor	64	Male	Primary	III
T1_CTTTGCGAGCCACCTG	0.53006	-9.11329	-4.64991	Malignant	Malignant	T1	Tumor	64	Male	Primary	III
T1_CTTTGCGCAAGGACAC	-10.129	-15.6776	-5.62928	Endocrine	Endocrine	T1	Tumor	64	Male	Primary	III
T1_GAAACTCAGCTGAAAT	16.4989	-9.04464	-4.23058	Malignant	Malignant	T1	Tumor	64	Male	Primary	III
T1_GAAACTCAGGCGTACA	4.9759	4.31459	11.8744	Stellate	Stellate	T1	Tumor	64	Male	Primary	III
T1_GAAACTCAGTCAAGGC	16.002	-1.10457	2.35738	DC	pDC	T1	Tumor	64	Male	Primary	III
T1_GAAACTCCACCGAAAG	25.9962	-9.33466	-3.38343	Malignant	Malignant	T1	Tumor	64	Male	Primary	III
T1_GAAACTCCAGCGTCCA	-30.7968	-9.50446	-5.64557	Malignant	Malignant	T1	Tumor	64	Male	Primary	III
T1_GAAACTCGTGTATGGG	-86.2879	3.52903	3.47898	CD8Tex	CD8Tex	T1	Tumor	64	Male	Primary	III
T1_GAAACTCTCCTCCTAG	-5.65131	10.7164	-1.69238	Endothelial	Endothelial	T1	Tumor	64	Male	Primary	III
T1_GAAACTCTCTATCCCG	2.48576	6.59272	9.37284	Stellate	Stellate	T1	Tumor	64	Male	Primary	III
T1_GAAACTCTCTTCGGTC	-6.26855	-1.20132	2.38687	DC	pDC	T1	Tumor	64	Male	Primary	III
T1_GAACATCTCTTGTATC	-9.05928	-9.10024	-5.11516	Malignant	Malignant	T1	Tumor	64	Male	Primary	III
T1_GAACCTATCAAACCAC	2.52223	4.30758	11.1991	Stellate	Stellate	T1	Tumor	64	Male	Primary	III
T1_GAAGCAGGTACTTAGC	-14.7899	-9.60339	-5.62954	Malignant	Malignant	T1	Tumor	64	Male	Primary	III
T1_GAAGCAGGTTAAGGGC	15.2992	-9.19238	-8.3641	Malignant	Malignant	T1	Tumor	64	Male	Primary	III
T1_GAATAAGCAGGCTCAC	54.6561	-8.10799	-4.36239	Malignant	Malignant	T1	Tumor	64	Male	Primary	III
T1_GAATAAGGTCGCTTCT	-8.59011	-9.46435	-5.44566	Malignant	Malignant	T1	Tumor	64	Male	Primary	III
T1_GAATAAGTCTCTAAGG	6.41575	9.93418	-6.92825	Endothelial	Endothelial	T1	Tumor	64	Male	Primary	III
T1_GAATAAGTCTGCAGTA	38.5473	-15.667	-5.66156	Endocrine	Endocrine	T1	Tumor	64	Male	Primary	III
T1_GAATGAAGTTACGGAG	1.59213	-8.42119	-4.25661	Malignant	Malignant	T1	Tumor	64	Male	Primary	III
T1_GACACGCAGGGAGTAA	1.57724	-15.5774	-5.7869	Endocrine	Endocrine	T1	Tumor	64	Male	Primary	III
T1_GACACGCCATCGGTTA	-23.5273	4.49184	4.81529	CD8Tex	CD8Tex	T1	Tumor	64	Male	Primary	III
T1_GACACGCGTACGAAAT	37.9552	10.6267	-3.0295	Endothelial	Endothelial	T1	Tumor	64	Male	Primary	III
T1_GACACGCTCTAACTCT	-30.4717	-9.48718	-5.4062	Malignant	Malignant	T1	Tumor	64	Male	Primary	III
T1_GACAGAGCAGTCAGAG	-16.8979	4.2156	11.5016	Stellate	Stellate	T1	Tumor	64	Male	Primary	III
T1_GACAGAGTCAAGCCTA	26.4276	-9.55996	-5.5474	Malignant	Malignant	T1	Tumor	64	Male	Primary	III
T1_GACCAATCACGACTCG	21.3544	-1.43764	0.815027	Mono/Macro	Monocyte	T1	Tumor	64	Male	Primary	III
T1_GACCAATCAGCTGGCT	8.20114	6.84812	9.14662	Stellate	Stellate	T1	Tumor	64	Male	Primary	III
T1_GACCAATGTGCAACGA	17.4233	9.14627	-4.84478	Endothelial	Endothelial	T1	Tumor	64	Male	Primary	III
T1_GACCTGGCACTTCTGC	-15.2728	-9.19554	-5.58383	Malignant	Malignant	T1	Tumor	64	Male	Primary	III
T1_GACCTGGCATGGTAGG	5.14878	9.97341	-5.20953	Endothelial	Endothelial	T1	Tumor	64	Male	Primary	III
T1_GACCTGGTCCGTAGTA	24.7246	9.37691	-4.62527	Endothelial	Endothelial	T1	Tumor	64	Male	Primary	III
T1_GACGCGTAGTCCAGGA	15.4954	-9.29747	-5.19212	Malignant	Malignant	T1	Tumor	64	Male	Primary	III
T1_GACGCGTTCTTACCTA	10.6809	-1.04227	1.01035	Mono/Macro	Monocyte	T1	Tumor	64	Male	Primary	III
T1_GACGGCTCAGCCTTTC	2.25084	-9.56609	-5.67094	Malignant	Malignant	T1	Tumor	64	Male	Primary	III
T1_GACGTGCAGAGCTTCT	-24.7544	-9.66012	-5.50385	Malignant	Malignant	T1	Tumor	64	Male	Primary	III
T1_GACGTGCAGAGGGCTT	18.6652	-9.56478	-5.53176	Malignant	Malignant	T1	Tumor	64	Male	Primary	III
T1_GACGTGCGTGCAGACA	15.1185	10.7452	4.81578	CD8Tex	CD8Tex	T1	Tumor	64	Male	Primary	III
T1_GACGTGCTCTAGAGTC	30.327	-8.97551	-4.76438	Malignant	Malignant	T1	Tumor	64	Male	Primary	III
T1_GACGTTAAGAGCCCAA	4.11317	9.69185	-4.17585	Endothelial	Endothelial	T1	Tumor	64	Male	Primary	III
T1_GACGTTAAGTCGTACT	-72.257	9.32406	-6.74937	Endothelial	Endothelial	T1	Tumor	64	Male	Primary	III
T1_GACGTTACAACTGCTA	45.2376	-9.65954	-5.50229	Malignant	Malignant	T1	Tumor	64	Male	Primary	III
T1_GACGTTATCGCGTTTC	15.8241	-15.7136	-5.64234	Endocrine	Endocrine	T1	Tumor	64	Male	Primary	III
T1_GACTAACCAGATCTGT	42.315	-1.63579	0.841334	Mono/Macro	Monocyte	T1	Tumor	64	Male	Primary	III
T1_GACTACAAGGCTAGAC	-4.15906	8.99962	-5.22022	Endothelial	Endothelial	T1	Tumor	64	Male	Primary	III
T1_GACTACACAGCTCCGA	-2.00089	4.19682	4.42182	CD8Tex	CD8Tex	T1	Tumor	64	Male	Primary	III
T1_GACTACAGTAGCTAAA	-33.3313	-9.08018	-4.14979	Malignant	Malignant	T1	Tumor	64	Male	Primary	III
T1_GACTGCGAGCCAGAAC	-10.1178	3.57344	9.80294	Stellate	Stellate	T1	Tumor	64	Male	Primary	III
T1_GACTGCGAGCCGTCGT	12.991	4.63173	12.0437	Stellate	Stellate	T1	Tumor	64	Male	Primary	III
T1_GACTGCGGTTCGAATC	-28.1657	9.44889	-5.03024	Endothelial	Endothelial	T1	Tumor	64	Male	Primary	III
T1_GACTGCGTCACTATTC	8.20114	10.5752	5.27444	CD8Tex	CD8Tex	T1	Tumor	64	Male	Primary	III
T1_GACTGCGTCCGCGTTT	-36.8717	11.4525	-2.6326	Endothelial	Endothelial	T1	Tumor	64	Male	Primary	III
T1_GACTGCGTCCTTGACC	-8.5317	4.37642	10.0734	Stellate	Stellate	T1	Tumor	64	Male	Primary	III
T1_GAGCAGAGTCTAGCGC	12.5077	-8.41037	-5.17565	Malignant	Malignant	T1	Tumor	64	Male	Primary	III
T1_GAGCAGATCGTCCAGG	15.9116	-8.49354	-3.54032	Malignant	Malignant	T1	Tumor	64	Male	Primary	III
T1_GAGCAGATCTCCCTGA	-21.0974	-9.81618	-2.34746	Malignant	Malignant	T1	Tumor	64	Male	Primary	III
T1_GAGCAGATCTTGTACT	20.3232	-9.25279	-3.66168	Malignant	Malignant	T1	Tumor	64	Male	Primary	III
T1_GAGGTGAGTAGCGCTC	-29.543	10.1493	-4.64853	Endothelial	Endothelial	T1	Tumor	64	Male	Primary	III
T1_GAGGTGATCTCTTGAT	15.8577	4.42002	11.9728	Stellate	Stellate	T1	Tumor	64	Male	Primary	III
T1_GAGTCCGTCAAAGTAG	5.41554	-1.6006	0.741404	Mono/Macro	Monocyte	T1	Tumor	64	Male	Primary	III
T1_GATCAGTAGTACATGA	-17.3423	-9.33377	-4.66801	Malignant	Malignant	T1	Tumor	64	Male	Primary	III
T1_GATCAGTGTATCTGCA	-6.65048	11.3645	-2.44785	Endothelial	Endothelial	T1	Tumor	64	Male	Primary	III
T1_GATCGATCACCTATCC	-3.78958	9.27134	-4.47802	Endothelial	Endothelial	T1	Tumor	64	Male	Primary	III
T1_GATCGATTCTCAAACG	21.7151	-1.27455	0.935306	Mono/Macro	Monocyte	T1	Tumor	64	Male	Primary	III
T1_GATCGCGAGCTTTGGT	-11.1654	10.0974	-6.37867	Endothelial	Endothelial	T1	Tumor	64	Male	Primary	III
T1_GATCGCGGTCAGAGGT	-18.2049	4.73827	10.9025	Stellate	Stellate	T1	Tumor	64	Male	Primary	III
T1_GATCGCGGTCGCGAAA	1.90852	-1.73097	4.37094	DC	pDC	T1	Tumor	64	Male	Primary	III
T1_GATCGTAGTGCAACTT	27.96	-8.42158	-5.12522	Malignant	Malignant	T1	Tumor	64	Male	Primary	III
T1_GATCTAGAGCTCCCAG	-0.0795737	-9.61874	-5.53807	Malignant	Malignant	T1	Tumor	64	Male	Primary	III
T1_GATCTAGCATCCGGGT	20.9704	9.10439	-4.67171	Endothelial	Endothelial	T1	Tumor	64	Male	Primary	III
T1_GATGAAACAGGCAGTA	-14.6448	4.64316	2.05301	CD8Tex	CD8Tex	T1	Tumor	64	Male	Primary	III
T1_GATGAAAGTATAATGG	35.3362	10.0644	-3.86768	Endothelial	Endothelial	T1	Tumor	64	Male	Primary	III
T1_GATGAAAGTGGTCTCG	-11.3263	-9.81734	-2.59146	Malignant	Malignant	T1	Tumor	64	Male	Primary	III
T1_GATGAGGCAAACAACA	20.428	-9.03644	-4.95633	Malignant	Malignant	T1	Tumor	64	Male	Primary	III
T1_GATGAGGCACCATGTA	9.701	6.58006	1.04378	CD8Tex	CD8Tex	T1	Tumor	64	Male	Primary	III
T1_GATGCTAAGTACACCT	-7.87927	-8.48451	-5.13047	Malignant	Malignant	T1	Tumor	64	Male	Primary	III
T1_GATGCTACATGCCTAA	-7.25791	5.10587	9.54969	Stellate	Stellate	T1	Tumor	64	Male	Primary	III
T1_GATGCTAGTCCAGTAT	28.8011	-9.01172	-4.79452	Malignant	Malignant	T1	Tumor	64	Male	Primary	III
T1_GATGCTATCGGAGCAA	8.56805	-8.87507	-5.13139	Malignant	Malignant	T1	Tumor	64	Male	Primary	III
T1_GATTCAGCATGGTTGT	33.6357	-8.56713	-3.21134	Malignant	Malignant	T1	Tumor	64	Male	Primary	III
T1_GATTCAGCATTCTCAT	8.20114	4.2803	10.8296	Stellate	Stellate	T1	Tumor	64	Male	Primary	III
T1_GATTCAGGTATTCGTG	22.4972	-8.48591	-5.2093	Malignant	Malignant	T1	Tumor	64	Male	Primary	III
T1_GCAAACTAGCGTTCCG	4.27257	0.0463114	10.5539	Fibroblasts	Fibroblasts	T1	Tumor	64	Male	Primary	III
T1_GCAATCAAGATCCTGT	-19.4988	11.4912	-2.727	Endothelial	Endothelial	T1	Tumor	64	Male	Primary	III
T1_GCAATCACACTCAGGC	3.90161	10.9861	-4.47978	Endothelial	Endothelial	T1	Tumor	64	Male	Primary	III
T1_GCAATCATCAAGATCC	8.20114	-0.959435	3.09257	DC	pDC	T1	Tumor	64	Male	Primary	III
T1_GCACATACAGTCGATT	-22.9083	-8.5205	-5.20803	Malignant	Malignant	T1	Tumor	64	Male	Primary	III
T1_GCACTCTAGCGTGAAC	1.89054	4.56422	11.0876	Stellate	Stellate	T1	Tumor	64	Male	Primary	III
T1_GCACTCTCATGGGACA	-24.9827	-1.94517	4.98818	DC	pDC	T1	Tumor	64	Male	Primary	III
T1_GCACTCTGTCATGCCG	3.28686	3.69982	10.1099	Stellate	Stellate	T1	Tumor	64	Male	Primary	III
T1_GCACTCTGTGTGAAAT	0.417924	9.64878	-5.7861	Endothelial	Endothelial	T1	Tumor	64	Male	Primary	III
T1_GCACTCTTCCGTTGCT	19.987	-9.64349	-5.61551	Malignant	Malignant	T1	Tumor	64	Male	Primary	III
T1_GCACTCTTCGGCTTGG	-13.3312	11.0379	-2.01503	Endothelial	Endothelial	T1	Tumor	64	Male	Primary	III
T1_GCACTCTTCGTTGCCT	-78.6297	-0.128651	9.83326	Fibroblasts	Fibroblasts	T1	Tumor	64	Male	Primary	III
T1_GCACTCTTCTTCGGTC	-49.3431	-15.6751	-5.66645	Endocrine	Endocrine	T1	Tumor	64	Male	Primary	III
T1_GCAGTTAGTTAAGGGC	43.976	4.42905	11.2282	Stellate	Stellate	T1	Tumor	64	Male	Primary	III
T1_GCAGTTATCTCGGACG	-2.23561	10.2942	-6.95832	Endothelial	Endothelial	T1	Tumor	64	Male	Primary	III
T1_GCATACAAGAAGGTTT	9.20407	-9.36643	-5.27753	Malignant	Malignant	T1	Tumor	64	Male	Primary	III
T1_GCATACAAGCCACCTG	2.28696	-8.18911	-5.16846	Malignant	Malignant	T1	Tumor	64	Male	Primary	III
T1_GCATACAAGGCTAGAC	-22.869	-2.05141	4.5212	DC	pDC	T1	Tumor	64	Male	Primary	III
T1_GCATACACACAGACAG	-11.7303	9.43519	-4.42384	Endothelial	Endothelial	T1	Tumor	64	Male	Primary	III
T1_GCATACATCAGTCCCT	-23.9868	-9.39145	-5.1721	Malignant	Malignant	T1	Tumor	64	Male	Primary	III
T1_GCATACATCGTGGTCG	61.8487	-5.33261	2.57249	Malignant	Malignant	T1	Tumor	64	Male	Primary	III
T1_GCATGATAGTCGCCGT	24.26	-9.5232	-3.37312	Malignant	Malignant	T1	Tumor	64	Male	Primary	III
T1_GCATGATGTAAGCACG	17.1825	-9.07382	-3.93337	Malignant	Malignant	T1	Tumor	64	Male	Primary	III
T1_GCATGATGTGACGCCT	-12.1154	10.5405	-3.10247	Endothelial	Endothelial	T1	Tumor	64	Male	Primary	III
T1_GCATGATTCCCGGATG	-5.75752	9.41541	-5.42031	Endothelial	Endothelial	T1	Tumor	64	Male	Primary	III
T1_GCATGCGAGAGTACCG	1.24432	10.2932	-6.21664	Endothelial	Endothelial	T1	Tumor	64	Male	Primary	III
T1_GCATGCGGTACCAGTT	17.1553	-9.07077	-5.16074	Malignant	Malignant	T1	Tumor	64	Male	Primary	III
T1_GCATGTAAGCTAGTTC	4.73195	-15.668	-5.64146	Endocrine	Endocrine	T1	Tumor	64	Male	Primary	III
T1_GCCAAATGTCCGTGAC	-12.532	10.1079	-1.86233	Endothelial	Endothelial	T1	Tumor	64	Male	Primary	III
T1_GCCTCTATCGGACAAG	1.77163	-1.09945	3.41518	DC	pDC	T1	Tumor	64	Male	Primary	III
T1_GCGACCAGTTAGATGA	18.4175	10.8882	-1.74608	Endothelial	Endothelial	T1	Tumor	64	Male	Primary	III
T1_GCGACCAGTTCACGGC	-36.4891	-9.11421	-4.90287	Malignant	Malignant	T1	Tumor	64	Male	Primary	III
T1_GCGAGAAAGGCAATTA	-5.08217	4.46338	3.53452	CD8Tex	CD8Tex	T1	Tumor	64	Male	Primary	III
T1_GCGAGAACATCAGTCA	0.482612	-0.94501	9.98953	Fibroblasts	Fibroblasts	T1	Tumor	64	Male	Primary	III
T1_GCGCAACTCCAATGGT	-17.0824	5.77907	9.70382	Fibroblasts	Fibroblasts	T1	Tumor	64	Male	Primary	III
T1_GCGCAACTCTATCGCC	-3.63092	9.7036	-3.60217	Endothelial	Endothelial	T1	Tumor	64	Male	Primary	III
T1_GCGCAGTAGAAACCAT	-18.5601	4.20195	9.69746	Stellate	Stellate	T1	Tumor	64	Male	Primary	III
T1_GCGCAGTAGCCCTAAT	28.1073	-9.57635	-5.58561	Malignant	Malignant	T1	Tumor	64	Male	Primary	III
T1_GCGCAGTAGCTTATCG	-18.0788	-8.62409	-5.06391	Malignant	Malignant	T1	Tumor	64	Male	Primary	III
T1_GCGCAGTTCAACCATG	12.6357	-15.5469	-5.78389	Endocrine	Endocrine	T1	Tumor	64	Male	Primary	III
T1_GCGCCAATCAGTTGAC	-5.02767	11.0289	-3.13254	Endothelial	Endothelial	T1	Tumor	64	Male	Primary	III
T1_GCGCCAATCATGTCCC	24.6405	-8.87058	-4.91541	Malignant	Malignant	T1	Tumor	64	Male	Primary	III
T1_GCGCCAATCCGCAGTG	36.8003	-9.48042	-5.29117	Malignant	Malignant	T1	Tumor	64	Male	Primary	III
T1_GCGCGATAGTGCGTGA	-16.993	10.6421	4.88915	CD8Tex	CD8Tex	T1	Tumor	64	Male	Primary	III
T1_GCGCGATGTCTGCAAT	14.7532	2.68959	3.01787	CD8Tex	CD8Tex	T1	Tumor	64	Male	Primary	III
T1_GCGCGATGTGTAATGA	32.8448	4.6755	11.6435	Stellate	Stellate	T1	Tumor	64	Male	Primary	III
T1_GCGGGTTAGACGCAAC	10.9662	-8.25782	-4.37491	Malignant	Malignant	T1	Tumor	64	Male	Primary	III
T1_GCTCCTACAAAGTCAA	-21.1296	9.59672	-3.96984	Endothelial	Endothelial	T1	Tumor	64	Male	Primary	III
T1_GCTCCTACAAGAAGAG	16.1405	6.89558	9.93349	Stellate	Stellate	T1	Tumor	64	Male	Primary	III
T1_GCTCCTACAAGGACTG	28.5647	11.3078	-2.77325	Endothelial	Endothelial	T1	Tumor	64	Male	Primary	III
T1_GCTCTGTAGGACTGGT	45.1901	-9.64609	-5.63218	Malignant	Malignant	T1	Tumor	64	Male	Primary	III
T1_GCTGCAGCACAGCCCA	30.478	-9.54461	-5.19789	Malignant	Malignant	T1	Tumor	64	Male	Primary	III
T1_GCTGCAGGTGTTGAGG	0.0607789	4.24967	11.6388	Stellate	Stellate	T1	Tumor	64	Male	Primary	III
T1_GCTGCGACACAGATTC	-9.93149	-9.60687	-5.60728	Malignant	Malignant	T1	Tumor	64	Male	Primary	III
T1_GCTGCGATCATAGCAC	21.5856	-9.62205	-4.70414	Malignant	Malignant	T1	Tumor	64	Male	Primary	III
T1_GCTGCGATCTTTAGTC	53.2541	-8.39668	-5.0955	Malignant	Malignant	T1	Tumor	64	Male	Primary	III
T1_GCTGCTTAGGTAAACT	-12.5913	-9.28262	-5.39906	Malignant	Malignant	T1	Tumor	64	Male	Primary	III
T1_GCTGCTTAGTTGTAGA	-50.2286	3.91604	12.1325	Stellate	Stellate	T1	Tumor	64	Male	Primary	III
T1_GCTGCTTGTACTTGAC	-34.0632	-8.20112	-4.91337	Malignant	Malignant	T1	Tumor	64	Male	Primary	III
T1_GCTGCTTGTCCGAATT	8.20114	4.69574	2.51956	CD8Tex	CD8Tex	T1	Tumor	64	Male	Primary	III
T1_GCTGCTTGTGTTGGGA	-21.8893	8.98089	-4.49918	Endothelial	Endothelial	T1	Tumor	64	Male	Primary	III
T1_GCTGCTTTCTTCCTTC	23.5139	11.4406	-2.40293	Endothelial	Endothelial	T1	Tumor	64	Male	Primary	III
T1_GCTGGGTAGCGTGAAC	17.3495	11.3177	-2.90929	Endothelial	Endothelial	T1	Tumor	64	Male	Primary	III
T1_GCTGGGTAGTTAGGTA	-0.132552	-1.49095	3.70428	DC	pDC	T1	Tumor	64	Male	Primary	III
T1_GCTGGGTGTTTAAGCC	1.4497	-9.59473	-5.37159	Malignant	Malignant	T1	Tumor	64	Male	Primary	III
T1_GCTGGGTGTTTGACAC	-4.60063	-9.62613	-5.57469	Malignant	Malignant	T1	Tumor	64	Male	Primary	III
T1_GCTGGGTTCATTTGGG	44.9778	-8.33521	-4.48423	Malignant	Malignant	T1	Tumor	64	Male	Primary	III
T1_GCTTCCAAGATGCCAG	15.7458	6.87643	9.12309	Stellate	Stellate	T1	Tumor	64	Male	Primary	III
T1_GCTTCCAGTAGCTTGT	13.8951	-3.60331	2.29878	DC	pDC	T1	Tumor	64	Male	Primary	III
T1_GCTTCCAGTCAAAGCG	23.0765	-8.58754	-5.07421	Malignant	Malignant	T1	Tumor	64	Male	Primary	III
T1_GCTTCCATCATGCATG	11.0049	-8.32379	-5.13947	Malignant	Malignant	T1	Tumor	64	Male	Primary	III
T1_GCTTGAATCATAACCG	9.55899	-1.02596	2.19908	Mono/Macro	Monocyte	T1	Tumor	64	Male	Primary	III
T1_GGAACTTGTCCAAGTT	15.6698	9.49928	-4.26693	Endothelial	Endothelial	T1	Tumor	64	Male	Primary	III
T1_GGAACTTGTCTGCGGT	37.0071	9.85698	-6.80759	Endothelial	Endothelial	T1	Tumor	64	Male	Primary	III
T1_GGACAAGGTCTACCTC	6.16078	4.24158	9.77228	Stellate	Stellate	T1	Tumor	64	Male	Primary	III
T1_GGACAAGGTTGCTCCT	45.4907	-9.51336	-5.03249	Malignant	Malignant	T1	Tumor	64	Male	Primary	III
T1_GGACAAGGTTTCCACC	29.7752	-1.56565	2.99885	DC	pDC	T1	Tumor	64	Male	Primary	III
T1_GGACAGATCTACCAGA	-4.00406	-3.53296	1.74716	DC	pDC	T1	Tumor	64	Male	Primary	III
T1_GGACATTTCAAACGGG	-20.6347	-2.37318	0.735223	Mono/Macro	Monocyte	T1	Tumor	64	Male	Primary	III
T1_GGACGTCCAATCGAAA	0.20769	9.87164	-6.94507	Endothelial	Endothelial	T1	Tumor	64	Male	Primary	III
T1_GGACGTCCAATGGTCT	-47.8602	5.26995	9.57981	Plasma	Plasma	T1	Tumor	64	Male	Primary	III
T1_GGACGTCCAGTACACT	-13.5048	9.92925	-4.32437	Endothelial	Endothelial	T1	Tumor	64	Male	Primary	III
T1_GGACGTCCAGTTTACG	10.7057	-9.29748	-3.82803	Malignant	Malignant	T1	Tumor	64	Male	Primary	III
T1_GGACGTCTCCTAAGTG	-22.984	-9.66949	-5.57279	Malignant	Malignant	T1	Tumor	64	Male	Primary	III
T1_GGACGTCTCTGCGGCA	-0.259734	3.94877	10.6514	Stellate	Stellate	T1	Tumor	64	Male	Primary	III
T1_GGAGCAACATAAGACA	3.56047	9.67648	-4.56999	Endothelial	Endothelial	T1	Tumor	64	Male	Primary	III
T1_GGAGCAATCAACGAAA	16.0301	11.2917	-2.80249	Endothelial	Endothelial	T1	Tumor	64	Male	Primary	III
T1_GGAGCAATCTACTATC	73.3251	-9.18942	-5.42758	Malignant	Malignant	T1	Tumor	64	Male	Primary	III
T1_GGAGCAATCTGACCTC	46.5463	-0.542008	3.12578	DC	pDC	T1	Tumor	64	Male	Primary	III
T1_GGATGTTAGCTCAACT	4.28984	11.484	-2.82469	Endothelial	Endothelial	T1	Tumor	64	Male	Primary	III
T1_GGATTACAGCCCGAAA	3.9692	-2.8249	4.75019	DC	pDC	T1	Tumor	64	Male	Primary	III
T1_GGATTACTCCTTTACA	1.71851	9.8511	-4.10115	Endothelial	Endothelial	T1	Tumor	64	Male	Primary	III
T1_GGCAATTCACTCAGGC	20.9801	-0.89402	10.4448	Fibroblasts	Fibroblasts	T1	Tumor	64	Male	Primary	III
T1_GGCCGATAGTACGATA	-8.56512	9.44234	-4.62869	Endothelial	Endothelial	T1	Tumor	64	Male	Primary	III
T1_GGCGACTAGGAGTACC	-3.13872	-9.22256	-4.537	Malignant	Malignant	T1	Tumor	64	Male	Primary	III
T1_GGCGTGTTCGTATCAG	-22.8212	-15.6385	-5.67442	Endocrine	Endocrine	T1	Tumor	64	Male	Primary	III
T1_GGCTCGAGTAGCCTCG	12.0042	-4.39911	3.30908	DC	pDC	T1	Tumor	64	Male	Primary	III
T1_GGCTGGTCAAAGTGCG	-8.4867	-4.91397	2.79848	Mono/Macro	Macrophage	T1	Tumor	64	Male	Primary	III
T1_GGCTGGTGTCTGCAAT	15.9323	11.4337	-2.73859	Endothelial	Endothelial	T1	Tumor	64	Male	Primary	III
T1_GGGAATGAGACAGAGA	40.4021	-1.84724	8.78926	Fibroblasts	Fibroblasts	T1	Tumor	64	Male	Primary	III
T1_GGGAATGAGTCGAGTG	4.29148	-9.51607	-5.3275	Malignant	Malignant	T1	Tumor	64	Male	Primary	III
T1_GGGAATGCATTATCTC	-23.9165	8.91642	-3.7662	Endothelial	Endothelial	T1	Tumor	64	Male	Primary	III
T1_GGGAATGTCTTGGGTA	-68.7969	-15.6607	-5.68021	Endocrine	Endocrine	T1	Tumor	64	Male	Primary	III
T1_GGGACCTCACAAGCCC	25.1276	5.41865	10.9171	Stellate	Stellate	T1	Tumor	64	Male	Primary	III
T1_GGGACCTCACGAAAGC	9.60665	11.3621	-2.72729	Endothelial	Endothelial	T1	Tumor	64	Male	Primary	III
T1_GGGACCTCATTGAGCT	6.83778	-8.70675	-5.01823	Malignant	Malignant	T1	Tumor	64	Male	Primary	III
T1_GGGACCTGTCGCATAT	38.1124	-9.58917	-5.6429	Malignant	Malignant	T1	Tumor	64	Male	Primary	III
T1_GGGAGATAGGCGCTCT	23.2365	4.2815	11.3649	Stellate	Stellate	T1	Tumor	64	Male	Primary	III
T1_GGGCACTCATGGTTGT	26.2043	10.1745	-5.53127	Endothelial	Endothelial	T1	Tumor	64	Male	Primary	III
T1_GGGCATCAGATCCCAT	18.2684	-0.367833	11.0674	Fibroblasts	Fibroblasts	T1	Tumor	64	Male	Primary	III
T1_GGGCATCCAGGATTGG	-14.1585	9.31743	-2.01147	Endothelial	Endothelial	T1	Tumor	64	Male	Primary	III
T1_GGGCATCTCACATACG	16.2447	-1.54921	8.64586	Fibroblasts	Fibroblasts	T1	Tumor	64	Male	Primary	III
T1_GGGTCTGCACGGACAA	-11.4637	10.2727	-3.31452	Endothelial	Endothelial	T1	Tumor	64	Male	Primary	III
T1_GGGTCTGGTAACGACG	-23.5869	-15.7392	-5.58504	Endocrine	Endocrine	T1	Tumor	64	Male	Primary	III
T1_GGGTCTGGTAGATTAG	-65.6002	-1.8114	8.78309	Fibroblasts	Fibroblasts	T1	Tumor	64	Male	Primary	III
T1_GGGTCTGTCTGGTGTA	-10.5062	9.47576	-3.26059	Endothelial	Endothelial	T1	Tumor	64	Male	Primary	III
T1_GGTATTGAGGACAGAA	3.62672	11.308	-2.73915	Endothelial	Endothelial	T1	Tumor	64	Male	Primary	III
T1_GGTATTGTCGAACGGA	25.6473	4.34445	10.9292	Stellate	Stellate	T1	Tumor	64	Male	Primary	III
T1_GGTGAAGAGTGTACTC	-1.4832	-8.4764	-3.05694	Malignant	Malignant	T1	Tumor	64	Male	Primary	III
T1_GGTGAAGCATTCTCAT	-11.5565	9.25186	-4.84696	Endothelial	Endothelial	T1	Tumor	64	Male	Primary	III
T1_GGTGAAGGTTTGTGTG	-5.51579	10.4443	-3.11897	Endothelial	Endothelial	T1	Tumor	64	Male	Primary	III
T1_GGTGTTACAGTTCCCT	16.645	2.74813	0.436332	B	B	T1	Tumor	64	Male	Primary	III
T1_GGTGTTAGTTGGTGGA	-14.5706	-8.18013	-4.36651	Malignant	Malignant	T1	Tumor	64	Male	Primary	III
T1_GGTGTTATCGTTTATC	17.0343	-9.27188	-5.45743	Malignant	Malignant	T1	Tumor	64	Male	Primary	III
T1_GTAACGTCACCGAATT	-5.25859	3.14659	9.81788	Fibroblasts	Fibroblasts	T1	Tumor	64	Male	Primary	III
T1_GTAACTGCATGGAATA	53.6761	10.4955	-3.18735	Endothelial	Endothelial	T1	Tumor	64	Male	Primary	III
T1_GTAACTGGTAGCGTCC	18.1487	7.0837	9.73588	Stellate	Stellate	T1	Tumor	64	Male	Primary	III
T1_GTAACTGTCCGCATCT	16.3272	-15.4663	-5.90034	Endocrine	Endocrine	T1	Tumor	64	Male	Primary	III
T1_GTAACTGTCTGTCAAG	-14.3778	9.83965	-4.34717	Endothelial	Endothelial	T1	Tumor	64	Male	Primary	III
T1_GTACGTAAGGGATGGG	-17.371	-9.48543	-5.37681	Malignant	Malignant	T1	Tumor	64	Male	Primary	III
T1_GTACGTAAGTGGTAAT	5.65869	-9.52905	-5.45215	Malignant	Malignant	T1	Tumor	64	Male	Primary	III
T1_GTACGTAGTTGATTGC	-36.5346	10.5691	5.30949	CD8Tex	CD8Tex	T1	Tumor	64	Male	Primary	III
T1_GTACGTATCGCTGATA	-30.7395	-8.0316	-2.74182	Malignant	Malignant	T1	Tumor	64	Male	Primary	III
T1_GTACTCCAGGCTCTTA	22.4408	-8.92285	-3.60179	Malignant	Malignant	T1	Tumor	64	Male	Primary	III
T1_GTACTCCGTTCGTTGA	0.592392	4.16507	11.7249	Stellate	Stellate	T1	Tumor	64	Male	Primary	III
T1_GTACTTTAGACGCACA	44.6371	5.83464	9.85573	Stellate	Stellate	T1	Tumor	64	Male	Primary	III
T1_GTACTTTGTCTCTCGT	-3.3126	-9.0298	-5.2892	Malignant	Malignant	T1	Tumor	64	Male	Primary	III
T1_GTACTTTTCTGAGGGA	-74.1999	3.76846	4.07596	CD8Tex	CD8Tex	T1	Tumor	64	Male	Primary	III
T1_GTAGTCAGTAATCACC	32.5269	-8.59389	-4.7382	Malignant	Malignant	T1	Tumor	64	Male	Primary	III
T1_GTATCTTAGACTGTAA	-44.9485	10.1155	-5.70171	Endothelial	Endothelial	T1	Tumor	64	Male	Primary	III
T1_GTATCTTGTACCGCTG	43.2297	9.38083	-4.86688	Endothelial	Endothelial	T1	Tumor	64	Male	Primary	III
T1_GTATCTTGTGTTGGGA	-16.6744	-1.46968	0.811734	Mono/Macro	Monocyte	T1	Tumor	64	Male	Primary	III
T1_GTATCTTTCACCGTAA	14.3127	-9.388	-5.49516	Malignant	Malignant	T1	Tumor	64	Male	Primary	III
T1_GTATTCTCATTAACCG	33.4955	-8.45881	-4.71501	Malignant	Malignant	T1	Tumor	64	Male	Primary	III
T1_GTATTCTGTCTCAACA	31.3785	-8.62055	-4.91128	Malignant	Malignant	T1	Tumor	64	Male	Primary	III
T1_GTCACAACAATCTGCA	1.53869	-8.68887	-5.13431	Malignant	Malignant	T1	Tumor	64	Male	Primary	III
T1_GTCACAACATGGGACA	-16.6611	-8.95216	-5.13322	Stellate	Stellate	T1	Tumor	64	Male	Primary	III
T1_GTCACAATCCCTTGTG	-39.8174	9.68225	-3.67794	Endothelial	Endothelial	T1	Tumor	64	Male	Primary	III
T1_GTCACGGGTAAATGAC	19.8696	-15.6682	-5.64817	Endocrine	Endocrine	T1	Tumor	64	Male	Primary	III
T1_GTCACGGGTAATAGCA	30.3376	-9.33448	-4.93713	Malignant	Malignant	T1	Tumor	64	Male	Primary	III
T1_GTCATTTAGTGGTAGC	64.9062	-9.47196	-5.49122	Malignant	Malignant	T1	Tumor	64	Male	Primary	III
T1_GTCATTTTCAACCATG	2.80433	3.66252	12.5738	Fibroblasts	Fibroblasts	T1	Tumor	64	Male	Primary	III
T1_GTCCTCACAAGGCTCC	-10.4243	9.87912	-3.74532	Endothelial	Endothelial	T1	Tumor	64	Male	Primary	III
T1_GTCCTCACACCAGTTA	-33.1374	10.8143	-2.79473	Endothelial	Endothelial	T1	Tumor	64	Male	Primary	III
T1_GTCCTCAGTAAGTGTA	28.6662	9.34943	-4.85482	Endothelial	Endothelial	T1	Tumor	64	Male	Primary	III
T1_GTCCTCATCCACGCAG	13.7074	-8.76305	-3.54105	Malignant	Malignant	T1	Tumor	64	Male	Primary	III
T1_GTCCTCATCCGCGCAA	-30.0876	9.42575	-4.987	Endothelial	Endothelial	T1	Tumor	64	Male	Primary	III
T1_GTCGGGTTCCTAGGGC	32.8727	-8.01661	-5.06581	Malignant	Malignant	T1	Tumor	64	Male	Primary	III
T1_GTCGTAAAGATACACA	-0.660816	11.1436	-2.58662	Endothelial	Endothelial	T1	Tumor	64	Male	Primary	III
T1_GTCGTAAGTGACGCCT	-2.86235	-9.27029	-4.86384	Malignant	Malignant	T1	Tumor	64	Male	Primary	III
T1_GTCTCGTAGGGCTTCC	20.8227	-0.790628	1.49115	Mono/Macro	Monocyte	T1	Tumor	64	Male	Primary	III
T1_GTCTCGTTCGTGGTCG	-14.3206	-15.6245	-5.65713	Endocrine	Endocrine	T1	Tumor	64	Male	Primary	III
T1_GTGAAGGTCGGTGTCG	11.4149	10.2919	-4.01887	Endothelial	Endothelial	T1	Tumor	64	Male	Primary	III
T1_GTGCAGCCAGATGGCA	11.1802	9.08748	-4.79547	Endothelial	Endothelial	T1	Tumor	64	Male	Primary	III
T1_GTGCAGCGTTCTGGTA	8.66724	-9.15882	-5.01929	Malignant	Malignant	T1	Tumor	64	Male	Primary	III
T1_GTGCATAAGCTGAACG	28.6044	9.95638	-6.7945	Endothelial	Endothelial	T1	Tumor	64	Male	Primary	III
T1_GTGCATACACGACGAA	19.2548	-9.50535	-5.13198	Malignant	Malignant	T1	Tumor	64	Male	Primary	III
T1_GTGCATAGTGGAAAGA	21.6773	-8.18567	-4.25605	Malignant	Malignant	T1	Tumor	64	Male	Primary	III
T1_GTGCATATCTGTGCAA	18.165	-1.1044	2.81776	DC	pDC	T1	Tumor	64	Male	Primary	III
T1_GTGCTTCAGCCCGAAA	-72.2901	-1.86953	4.18306	DC	pDC	T1	Tumor	64	Male	Primary	III
T1_GTGCTTCCAAGTAATG	14.9824	-9.307	-5.07402	Malignant	Malignant	T1	Tumor	64	Male	Primary	III
T1_GTGCTTCTCCTTGGTC	-10.3784	-1.8671	4.28687	DC	pDC	T1	Tumor	64	Male	Primary	III
T1_GTGGGTCCAGTATAAG	12.6438	9.28055	-4.75244	Endothelial	Endothelial	T1	Tumor	64	Male	Primary	III
T1_GTGGGTCTCCCACTTG	-42.4871	4.8948	2.14121	CD8Tex	CD8Tex	T1	Tumor	64	Male	Primary	III
T1_GTGTGCGAGAAACCGC	-7.98389	-9.61219	-5.58867	Malignant	Malignant	T1	Tumor	64	Male	Primary	III
T1_GTGTGCGAGGCATTGG	16.1583	-1.54574	3.32232	DC	pDC	T1	Tumor	64	Male	Primary	III
T1_GTGTGCGCAGTCACTA	-18.9871	-1.84484	8.62593	Fibroblasts	Fibroblasts	T1	Tumor	64	Male	Primary	III
T1_GTGTGCGGTTCGGCAC	0.561048	10.8719	-1.82511	Endothelial	Endothelial	T1	Tumor	64	Male	Primary	III
T1_GTGTTAGCAGTATGCT	5.54672	-9.45245	-5.59156	Malignant	Malignant	T1	Tumor	64	Male	Primary	III
T1_GTGTTAGCATACCATG	-28.0759	-15.6211	-5.75623	Endocrine	Endocrine	T1	Tumor	64	Male	Primary	III
T1_GTGTTAGGTTGACGTT	-8.8502	4.57406	4.5169	CD8Tex	CD8Tex	T1	Tumor	64	Male	Primary	III
T1_GTTAAGCCAGTCTTCC	56.956	3.39292	1.02387	B	B	T1	Tumor	64	Male	Primary	III
T1_GTTAAGCTCACCTTAT	5.23064	9.88602	-6.13334	Endothelial	Endothelial	T1	Tumor	64	Male	Primary	III
T1_GTTACAGAGCTAGTTC	11.083	11.4818	-2.74008	Endothelial	Endothelial	T1	Tumor	64	Male	Primary	III
T1_GTTACAGCAATGTTGC	3.25514	11.2116	-2.96414	Endothelial	Endothelial	T1	Tumor	64	Male	Primary	III
T1_GTTACAGTCACAGTAC	-40.6161	-8.30736	-4.78965	Malignant	Malignant	T1	Tumor	64	Male	Primary	III
T1_GTTCATTAGTGGACGT	-50.6403	9.37517	-4.57282	Endothelial	Endothelial	T1	Tumor	64	Male	Primary	III
T1_GTTCATTGTCGATTGT	21.7181	11.2894	-2.89293	Endothelial	Endothelial	T1	Tumor	64	Male	Primary	III
T1_GTTCATTTCACCGGGT	16.0878	-8.67772	-4.88533	Malignant	Malignant	T1	Tumor	64	Male	Primary	III
T1_GTTCATTTCACCGTAA	6.28206	-1.48937	9.14935	Fibroblasts	Fibroblasts	T1	Tumor	64	Male	Primary	III
T1_GTTCATTTCGTATCAG	18.8581	4.37452	4.87375	Malignant	Malignant	T1	Tumor	64	Male	Primary	III
T1_GTTCGGGGTCGAATCT	-7.04317	10.4081	5.36797	CD8Tex	CD8Tex	T1	Tumor	64	Male	Primary	III
T1_GTTCGGGTCGTTGACA	8.20114	5.14744	10.9302	Stellate	Stellate	T1	Tumor	64	Male	Primary	III
T1_GTTCGGGTCTATCCCG	21.6753	3.90564	10.7071	Stellate	Stellate	T1	Tumor	64	Male	Primary	III
T1_GTTCTCGAGTCCGGTC	-7.09267	-1.24209	4.89426	DC	pDC	T1	Tumor	64	Male	Primary	III
T1_GTTCTCGGTAGTAGTA	15.6456	-9.17894	-4.68923	Malignant	Malignant	T1	Tumor	64	Male	Primary	III
T1_GTTCTCGGTCTAAAGA	-21.0817	-9.17489	-4.26383	Malignant	Malignant	T1	Tumor	64	Male	Primary	III
T1_GTTCTCGGTTTGGCGC	16.0243	-1.29905	2.82975	DC	pDC	T1	Tumor	64	Male	Primary	III
T1_GTTTCTACATCGATGT	-1.86355	-2.39653	3.19888	DC	pDC	T1	Tumor	64	Male	Primary	III
T1_GTTTCTACATGCTAGT	-19.404	4.67705	10.0063	Stellate	Stellate	T1	Tumor	64	Male	Primary	III
T1_TAAACCGCAACACCTA	-7.15646	-9.43033	-5.54496	Endothelial	Endothelial	T1	Tumor	64	Male	Primary	III
T1_TAAACCGCATTGTGCA	-32.0164	4.03962	4.26917	CD8Tex	CD8Tex	T1	Tumor	64	Male	Primary	III
T1_TAAACCGGTAAGAGGA	-0.0591966	6.40064	11.1179	Stellate	Stellate	T1	Tumor	64	Male	Primary	III
T1_TAAACCGTCGAGAGCA	11.5575	-8.95987	-5.03586	Malignant	Malignant	T1	Tumor	64	Male	Primary	III
T1_TAAGAGAAGGTGCTTT	26.3994	-9.52126	-5.34637	Malignant	Malignant	T1	Tumor	64	Male	Primary	III
T1_TAAGAGACAACTGCGC	2.688	9.40944	-4.58357	Endothelial	Endothelial	T1	Tumor	64	Male	Primary	III
T1_TAAGAGAGTCACCCAG	26.8276	9.59863	-4.76354	Endothelial	Endothelial	T1	Tumor	64	Male	Primary	III
T1_TAAGAGAGTTCTGTTT	-11.5926	-8.33522	-4.45753	Malignant	Malignant	T1	Tumor	64	Male	Primary	III
T1_TAAGAGATCTCTGCTG	28.0161	-9.22845	-5.46629	Malignant	Malignant	T1	Tumor	64	Male	Primary	III
T1_TAAGCGTAGAGGTACC	35.7604	-9.48855	-3.09119	Malignant	Malignant	T1	Tumor	64	Male	Primary	III
T1_TAAGTGCAGCATCATC	19.4168	-8.96136	-4.52958	Malignant	Malignant	T1	Tumor	64	Male	Primary	III
T1_TAAGTGCCAGGGCATA	-7.41186	-8.54554	-4.87779	Malignant	Malignant	T1	Tumor	64	Male	Primary	III
T1_TAAGTGCGTACCGTAT	9.75672	-3.69371	2.68353	Mono/Macro	Monocyte	T1	Tumor	64	Male	Primary	III
T1_TACACGAAGCAGATCG	-0.89926	-9.2831	-4.51273	Malignant	Malignant	T1	Tumor	64	Male	Primary	III
T1_TACACGACAGGTCCAC	7.65527	-9.1599	-4.97364	Malignant	Malignant	T1	Tumor	64	Male	Primary	III
T1_TACACGAGTGCCTGGT	-33.4628	-8.859	-5.1432	Malignant	Malignant	T1	Tumor	64	Male	Primary	III
T1_TACACGAGTGCGGTAA	-4.25392	9.64914	-4.26998	Endothelial	Endothelial	T1	Tumor	64	Male	Primary	III
T1_TACACGATCGACCAGC	35.2865	-8.15333	-5.32656	Malignant	Malignant	T1	Tumor	64	Male	Primary	III
T1_TACAGTGCACGACTCG	17.279	9.65753	-4.97146	Endothelial	Endothelial	T1	Tumor	64	Male	Primary	III
T1_TACAGTGCACTGCCAG	-53.9336	4.21964	12.0332	Stellate	Stellate	T1	Tumor	64	Male	Primary	III
T1_TACAGTGTCAGCTCGG	8.62508	-9.57452	-5.50079	Malignant	Malignant	T1	Tumor	64	Male	Primary	III
T1_TACAGTGTCGCTAGCG	16.5431	10.4799	-2.7602	Endothelial	Endothelial	T1	Tumor	64	Male	Primary	III
T1_TACCTATCATGCTAGT	-46.0593	-9.0236	-5.15337	Malignant	Malignant	T1	Tumor	64	Male	Primary	III
T1_TACCTTAAGCCCAATT	18.1461	-9.30033	-4.82161	Malignant	Malignant	T1	Tumor	64	Male	Primary	III
T1_TACCTTACAAGCCATT	-1.12064	9.96789	-6.62469	Endothelial	Endothelial	T1	Tumor	64	Male	Primary	III
T1_TACCTTACAGGACCCT	-39.7966	9.60162	-4.647	Endothelial	Endothelial	T1	Tumor	64	Male	Primary	III
T1_TACCTTATCAGATAAG	-16.3688	-8.96962	-4.93667	Malignant	Malignant	T1	Tumor	64	Male	Primary	III
T1_TACCTTATCTATCCTA	-25.4909	9.16928	-4.83421	Endothelial	Endothelial	T1	Tumor	64	Male	Primary	III
T1_TACCTTATCTCGCTTG	-3.61546	10.3002	-3.24097	Endothelial	Endothelial	T1	Tumor	64	Male	Primary	III
T1_TACGGATAGCGTCAAG	1.55153	-1.22006	0.965802	Mono/Macro	Monocyte	T1	Tumor	64	Male	Primary	III
T1_TACGGATGTCAGTGGA	-39.6747	-8.82511	-5.02903	Malignant	Malignant	T1	Tumor	64	Male	Primary	III
T1_TACGGGCCAGCGAACA	-13.9248	5.97995	10.1909	Stellate	Stellate	T1	Tumor	64	Male	Primary	III
T1_TACGGGCGTACTTGAC	-2.1716	-8.83278	-4.81282	Malignant	Malignant	T1	Tumor	64	Male	Primary	III
T1_TACGGTAAGATACACA	16.0248	4.17195	9.62116	Stellate	Stellate	T1	Tumor	64	Male	Primary	III
T1_TACTCATTCAGTTGAC	-7.27798	-8.83536	-4.77142	Malignant	Malignant	T1	Tumor	64	Male	Primary	III
T1_TACTCGCTCCCGACTT	4.24478	-8.70517	-4.28572	Malignant	Malignant	T1	Tumor	64	Male	Primary	III
T1_TACTTGTAGGTGCTAG	18.6255	2.31107	11.7192	Malignant	Malignant	T1	Tumor	64	Male	Primary	III
T1_TACTTGTAGTGAACAT	12.6002	-1.21939	1.78963	DC	pDC	T1	Tumor	64	Male	Primary	III
T1_TACTTGTGTAAAGTCA	-1.9526	-8.70712	-5.06031	Malignant	Malignant	T1	Tumor	64	Male	Primary	III
T1_TACTTGTGTTTAGCTG	12.9584	-8.47147	-5.40479	Malignant	Malignant	T1	Tumor	64	Male	Primary	III
T1_TACTTGTTCAGTCAGT	-6.30579	9.72394	-5.87387	Endothelial	Endothelial	T1	Tumor	64	Male	Primary	III
T1_TAGACCAAGGGTCGAT	-18.9701	-9.12301	-4.19006	Malignant	Malignant	T1	Tumor	64	Male	Primary	III
T1_TAGACCATCCAAACAC	10.7816	-9.57343	-5.56072	Malignant	Malignant	T1	Tumor	64	Male	Primary	III
T1_TAGAGCTTCCTCTAGC	-42.7165	-9.51621	-5.41682	Malignant	Malignant	T1	Tumor	64	Male	Primary	III
T1_TAGAGCTTCGCATGAT	12.998	4.17121	9.65353	Stellate	Stellate	T1	Tumor	64	Male	Primary	III
T1_TAGCCGGCACGGTTTA	10.7284	6.55732	10.4517	Stellate	Stellate	T1	Tumor	64	Male	Primary	III
T1_TAGCCGGCATCGGTTA	12.983	-2.27366	4.93107	DC	pDC	T1	Tumor	64	Male	Primary	III
T1_TAGCCGGTCTAGCACA	-76.04	4.44663	10.6969	Stellate	Stellate	T1	Tumor	64	Male	Primary	III
T1_TAGGCATGTAACGACG	-13.647	-8.99881	-5.00623	Malignant	Malignant	T1	Tumor	64	Male	Primary	III
T1_TAGTGGTAGGGAGTAA	-6.54829	-9.39648	-5.35324	Malignant	Malignant	T1	Tumor	64	Male	Primary	III
T1_TAGTGGTTCAACACCA	-59.0009	9.38072	-5.02653	Endothelial	Endothelial	T1	Tumor	64	Male	Primary	III
T1_TAGTTGGAGGGAACGG	14.2093	11.4341	-2.86634	Endothelial	Endothelial	T1	Tumor	64	Male	Primary	III
T1_TAGTTGGCAGCCAGAA	20.4409	9.76822	-5.65688	Endothelial	Endothelial	T1	Tumor	64	Male	Primary	III
T1_TAGTTGGCAGGCGATA	-31.2583	9.23726	-5.03248	Endothelial	Endothelial	T1	Tumor	64	Male	Primary	III
T1_TAGTTGGGTGGCGAAT	16.7429	-9.6036	-5.57482	Malignant	Malignant	T1	Tumor	64	Male	Primary	III
T1_TAGTTGGTCGTTGACA	15.5557	-3.15859	2.31699	Mono/Macro	Monocyte	T1	Tumor	64	Male	Primary	III
T1_TATCTCACAAGAGGCT	-62.2063	-3.40003	2.70825	Mono/Macro	Monocyte	T1	Tumor	64	Male	Primary	III
T1_TATCTCACAATAGAGT	31.6444	4.74648	1.76007	CD8Tex	CD8Tex	T1	Tumor	64	Male	Primary	III
T1_TATGCCCAGCCAACAG	17.0351	9.55206	-4.75454	Endothelial	Endothelial	T1	Tumor	64	Male	Primary	III
T1_TATGCCCCAATCGGTT	-49.5636	-0.842997	3.17227	DC	pDC	T1	Tumor	64	Male	Primary	III
T1_TATGCCCCACGACGAA	12.0682	-2.1271	1.00922	Mono/Macro	Monocyte	T1	Tumor	64	Male	Primary	III
T1_TATGCCCTCGGCATCG	21.8656	-8.56851	-5.10596	Malignant	Malignant	T1	Tumor	64	Male	Primary	III
T1_TATGCCCTCTTATCTG	27.0411	9.25206	-4.68963	Endothelial	Endothelial	T1	Tumor	64	Male	Primary	III
T1_TATTACCGTGCTTCTC	-56.6487	4.24285	11.3696	Stellate	Stellate	T1	Tumor	64	Male	Primary	III
T1_TCAACGAAGCTAAACA	40.9481	9.23207	-5.41287	Endothelial	Endothelial	T1	Tumor	64	Male	Primary	III
T1_TCAACGACACCAGGCT	38.596	-1.67656	10.0055	Fibroblasts	Fibroblasts	T1	Tumor	64	Male	Primary	III
T1_TCAACGATCAACACTG	0.806296	-1.23315	8.90831	Fibroblasts	Fibroblasts	T1	Tumor	64	Male	Primary	III
T1_TCAATCTAGAAAGTGG	11.5871	-8.24902	-5.01877	Malignant	Malignant	T1	Tumor	64	Male	Primary	III
T1_TCAATCTAGCTTCGCG	37.2182	-2.36096	10.656	Fibroblasts	Fibroblasts	T1	Tumor	64	Male	Primary	III
T1_TCAATCTCAAAGGAAG	19.4467	-8.4885	-5.05714	Malignant	Malignant	T1	Tumor	64	Male	Primary	III
T1_TCAATCTGTATCGCAT	-59.5024	-8.96832	-5.05772	Malignant	Malignant	T1	Tumor	64	Male	Primary	III
T1_TCAATCTGTCGACTAT	-32.4049	-1.1717	0.733587	DC	pDC	T1	Tumor	64	Male	Primary	III
T1_TCACAAGCAGCTGTGC	-41.6368	-8.56871	-4.57165	Malignant	Malignant	T1	Tumor	64	Male	Primary	III
T1_TCACGAACACACAGAG	-46.0812	11.4133	-2.66721	Endothelial	Endothelial	T1	Tumor	64	Male	Primary	III
T1_TCACGAATCACAAACC	-12.3781	9.41497	5.63722	CD8Tex	CD8Tex	T1	Tumor	64	Male	Primary	III
T1_TCAGATGCAGAGCCAA	-21.4017	-8.45032	-4.97478	Malignant	Malignant	T1	Tumor	64	Male	Primary	III
T1_TCAGATGTCCTCAACC	-14.4112	10.8379	-1.66619	Endothelial	Endothelial	T1	Tumor	64	Male	Primary	III
T1_TCAGCAACAGTCGATT	26.0099	-8.94474	-4.96665	Malignant	Malignant	T1	Tumor	64	Male	Primary	III
T1_TCAGCAAGTAGCAAAT	-4.04358	-3.62189	10.7506	Fibroblasts	Fibroblasts	T1	Tumor	64	Male	Primary	III
T1_TCAGCAATCATTATCC	-15.7187	-0.247083	10.4786	Fibroblasts	Fibroblasts	T1	Tumor	64	Male	Primary	III
T1_TCAGCTCCAAACCTAC	1.5649	4.66106	10.6783	Stellate	Stellate	T1	Tumor	64	Male	Primary	III
T1_TCAGCTCGTGATAAAC	26.4584	8.76512	-4.38274	Endothelial	Endothelial	T1	Tumor	64	Male	Primary	III
T1_TCAGGATCACCAGGTC	30.4006	-7.97491	-2.18977	Malignant	Malignant	T1	Tumor	64	Male	Primary	III
T1_TCAGGATGTACTTCTT	25.8799	4.21792	9.78577	Stellate	Stellate	T1	Tumor	64	Male	Primary	III
T1_TCATTACGTAATCACC	-1.03711	-8.94603	-4.92896	Malignant	Malignant	T1	Tumor	64	Male	Primary	III
T1_TCATTACGTGACCAAG	40.8827	-9.32644	-8.17464	Malignant	Malignant	T1	Tumor	64	Male	Primary	III
T1_TCATTACGTTCTGGTA	-27.6241	-1.77311	8.82821	Fibroblasts	Fibroblasts	T1	Tumor	64	Male	Primary	III
T1_TCATTTGTCACAATGC	-5.74479	10.0508	-6.65307	Endothelial	Endothelial	T1	Tumor	64	Male	Primary	III
T1_TCATTTGTCTACTCAT	-10.3597	-3.01741	2.56512	Mono/Macro	Monocyte	T1	Tumor	64	Male	Primary	III
T1_TCCACACAGGACATTA	1.45641	-8.96976	-4.7354	Malignant	Malignant	T1	Tumor	64	Male	Primary	III
T1_TCCACACGTCTTTCAT	11.0369	4.62155	1.14728	CD8Tex	CD8Tex	T1	Tumor	64	Male	Primary	III
T1_TCCACACGTTACGGAG	-87.7908	9.07365	-4.77837	Endothelial	Endothelial	T1	Tumor	64	Male	Primary	III
T1_TCCCGATCAGGGTATG	39.1648	-1.52928	2.90325	DC	pDC	T1	Tumor	64	Male	Primary	III
T1_TCGAGGCTCAGCTTAG	-41.1373	10.017	-6.45506	Endothelial	Endothelial	T1	Tumor	64	Male	Primary	III
T1_TCGCGAGCAAGCTGGA	29.5991	4.2834	11.154	Stellate	Stellate	T1	Tumor	64	Male	Primary	III
T1_TCGCGTTCATGCGCAC	0.830993	-9.50011	-5.62773	Malignant	Malignant	T1	Tumor	64	Male	Primary	III
T1_TCGCGTTTCAACACTG	-19.6768	-15.6687	-5.67525	Endocrine	Endocrine	T1	Tumor	64	Male	Primary	III
T1_TCGCGTTTCACATAGC	31.2716	5.99142	3.36252	CD8Tex	CD8Tex	T1	Tumor	64	Male	Primary	III
T1_TCGGGACCACTAAGTC	2.78789	-8.5937	-5.392	Malignant	Malignant	T1	Tumor	64	Male	Primary	III
T1_TCGGGACGTTAAGAAC	4.83993	-8.34001	-5.1814	Malignant	Malignant	T1	Tumor	64	Male	Primary	III
T1_TCGGTAAAGTACCGGA	34.7474	-3.44836	3.5561	DC	pDC	T1	Tumor	64	Male	Primary	III
T1_TCGGTAACAACGATGG	36.4434	-8.58062	-4.89561	Malignant	Malignant	T1	Tumor	64	Male	Primary	III
T1_TCGGTAATCCCTGACT	-7.48105	-2.48928	4.87095	DC	pDC	T1	Tumor	64	Male	Primary	III
T1_TCGGTAATCTTGCATT	-25.5862	-8.06452	-4.16447	Malignant	Malignant	T1	Tumor	64	Male	Primary	III
T1_TCGTACCAGAGTCTGG	47.9506	-0.774895	10.5652	Fibroblasts	Fibroblasts	T1	Tumor	64	Male	Primary	III
T1_TCGTACCAGTTATCGC	-28.8718	4.07981	10.926	Stellate	Stellate	T1	Tumor	64	Male	Primary	III
T1_TCGTACCTCTAGCACA	-21.8377	4.35493	10.887	Stellate	Stellate	T1	Tumor	64	Male	Primary	III
T1_TCGTAGACAGCTGGCT	-6.23818	-9.41115	-5.17751	Malignant	Malignant	T1	Tumor	64	Male	Primary	III
T1_TCGTAGAGTGGGTCAA	-23.3252	10.377	-3.6713	Endothelial	Endothelial	T1	Tumor	64	Male	Primary	III
T1_TCGTAGAGTTGGTTTG	-1.0075	-8.4978	-4.56812	Malignant	Malignant	T1	Tumor	64	Male	Primary	III
T1_TCTATTGAGGGATACC	-26.4337	-2.87835	4.14457	DC	pDC	T1	Tumor	64	Male	Primary	III
T1_TCTATTGCAGGGAGAG	20.5072	11.2985	-2.70263	Endothelial	Endothelial	T1	Tumor	64	Male	Primary	III
T1_TCTATTGTCGGTTCGG	-39.8664	-8.96852	-4.69437	Malignant	Malignant	T1	Tumor	64	Male	Primary	III
T1_TCTATTGTCGTCACGG	42.0948	4.08982	10.9176	Stellate	Stellate	T1	Tumor	64	Male	Primary	III
T1_TCTATTGTCTACTATC	-6.86735	11.475	-3.05913	Endothelial	Endothelial	T1	Tumor	64	Male	Primary	III
T1_TCTATTGTCTCAAGTG	7.79472	-9.45528	-3.13571	Malignant	Malignant	T1	Tumor	64	Male	Primary	III
T1_TCTCATAAGTTCCACA	-7.77459	4.40368	4.3392	CD8Tex	CD8Tex	T1	Tumor	64	Male	Primary	III
T1_TCTCATACAGACAAAT	21.4315	-9.61082	-5.38332	Malignant	Malignant	T1	Tumor	64	Male	Primary	III
T1_TCTCATACAGACAAGC	-3.65143	9.27568	-4.80257	Endothelial	Endothelial	T1	Tumor	64	Male	Primary	III
T1_TCTCATACAGTCCTTC	-0.538155	-9.54082	-5.57435	Malignant	Malignant	T1	Tumor	64	Male	Primary	III
T1_TCTCATACATGTCGAT	-14.3341	-9.69697	-5.51389	Malignant	Malignant	T1	Tumor	64	Male	Primary	III
T1_TCTCATAGTATCAGTC	-17.7632	-9.28203	-8.21755	Malignant	Malignant	T1	Tumor	64	Male	Primary	III
T1_TCTCATATCTTACCTA	-31.0925	-8.76969	-4.74275	Malignant	Malignant	T1	Tumor	64	Male	Primary	III
T1_TCTCTAAAGTCTCCTC	52.3519	-8.70724	-4.94639	Malignant	Malignant	T1	Tumor	64	Male	Primary	III
T1_TCTCTAATCCTGCTTG	-15.4761	-8.0897	-4.14962	Malignant	Malignant	T1	Tumor	64	Male	Primary	III
T1_TCTGAGAAGAAGAAGC	-4.23694	4.65519	9.87692	Stellate	Stellate	T1	Tumor	64	Male	Primary	III
T1_TCTGGAAAGCACACAG	2.33813	9.22675	-3.88172	Endothelial	Endothelial	T1	Tumor	64	Male	Primary	III
T1_TCTGGAAGTTACTGAC	-3.59487	-9.60776	-5.48307	Malignant	Malignant	T1	Tumor	64	Male	Primary	III
T1_TCTTCGGAGACCACGA	13.1938	-9.37394	-5.32015	Malignant	Malignant	T1	Tumor	64	Male	Primary	III
T1_TCTTCGGCAATGGATA	18.0423	-9.30766	-3.52443	Malignant	Malignant	T1	Tumor	64	Male	Primary	III
T1_TCTTTCCTCATACGGT	18.4217	-9.30017	-3.71855	Malignant	Malignant	T1	Tumor	64	Male	Primary	III
T1_TCTTTCCTCTTAGCCC	75.9928	11.1002	-3.05254	Endothelial	Endothelial	T1	Tumor	64	Male	Primary	III
T1_TGAAAGAAGGACAGAA	23.9638	-9.11203	-5.30184	Malignant	Malignant	T1	Tumor	64	Male	Primary	III
T1_TGAAAGACACCGTTGG	14.3461	-2.66721	4.83506	DC	pDC	T1	Tumor	64	Male	Primary	III
T1_TGAAAGACACTTAAGC	8.80098	-1.15266	0.641252	Mono/Macro	Monocyte	T1	Tumor	64	Male	Primary	III
T1_TGAAAGATCACAAACC	-50.7469	-1.87401	0.742249	Mono/Macro	Monocyte	T1	Tumor	64	Male	Primary	III
T1_TGACAACAGAATGTGT	21.677	5.72889	8.83554	Stellate	Stellate	T1	Tumor	64	Male	Primary	III
T1_TGACGGCAGAATAGGG	-7.86942	4.49849	4.54314	CD8Tex	CD8Tex	T1	Tumor	64	Male	Primary	III
T1_TGACGGCTCGGCATCG	-30.3366	-1.54357	12.1886	Fibroblasts	Fibroblasts	T1	Tumor	64	Male	Primary	III
T1_TGACTAGGTCTAAAGA	8.1269	9.72043	-4.14898	Endothelial	Endothelial	T1	Tumor	64	Male	Primary	III
T1_TGACTAGTCCTGCAGG	44.8737	-2.55147	4.67917	DC	pDC	T1	Tumor	64	Male	Primary	III
T1_TGACTTTGTAGTGAAT	-3.40381	9.22508	-5.29336	Endothelial	Endothelial	T1	Tumor	64	Male	Primary	III
T1_TGAGAGGCATGCAACT	-25.0172	-9.40124	-5.33327	Malignant	Malignant	T1	Tumor	64	Male	Primary	III
T1_TGAGAGGGTCAAAGAT	1.79189	10.0871	-4.15444	Endothelial	Endothelial	T1	Tumor	64	Male	Primary	III
T1_TGAGAGGTCATCTGTT	-18.0395	5.14441	3.72152	DC	pDC	T1	Tumor	64	Male	Primary	III
T1_TGAGCATTCGGCGGTT	19.2927	11.1006	-1.79588	Endothelial	Endothelial	T1	Tumor	64	Male	Primary	III
T1_TGAGCCGAGTACGCGA	-36.3217	-9.36808	-4.57905	Malignant	Malignant	T1	Tumor	64	Male	Primary	III
T1_TGAGCCGCACCGTTGG	-11.595	9.94664	-4.33604	Endothelial	Endothelial	T1	Tumor	64	Male	Primary	III
T1_TGAGCCGTCCCTCTTT	26.0328	4.0804	10.8782	Stellate	Stellate	T1	Tumor	64	Male	Primary	III
T1_TGAGGGAAGGCAGTCA	-10.4548	-9.3467	-4.89409	Malignant	Malignant	T1	Tumor	64	Male	Primary	III
T1_TGATTTCAGCACCGTC	-5.85556	11.3495	-2.71122	Endothelial	Endothelial	T1	Tumor	64	Male	Primary	III
T1_TGATTTCGTTGACGTT	-1.87813	-2.6485	0.853147	Mono/Macro	Monocyte	T1	Tumor	64	Male	Primary	III
T1_TGCACCTAGACATAAC	5.99402	4.49387	10.9036	Stellate	Stellate	T1	Tumor	64	Male	Primary	III
T1_TGCACCTGTCGGCACT	52.1807	10.103	-3.45968	Endothelial	Endothelial	T1	Tumor	64	Male	Primary	III
T1_TGCCAAAAGGTGCTTT	-6.66442	10.8668	-2.27219	Endothelial	Endothelial	T1	Tumor	64	Male	Primary	III
T1_TGCCAAAAGTGGCACA	-6.38984	-9.36273	-5.37679	Malignant	Malignant	T1	Tumor	64	Male	Primary	III
T1_TGCCAAACACGAGAGT	-11.6499	4.17003	11.3472	Stellate	Stellate	T1	Tumor	64	Male	Primary	III
T1_TGCCAAATCATCACCC	45.4685	8.48173	-3.61148	Endothelial	Endothelial	T1	Tumor	64	Male	Primary	III
T1_TGCCAAATCTGCAAGT	-6.3809	-8.68165	-4.82999	Malignant	Malignant	T1	Tumor	64	Male	Primary	III
T1_TGCCCATTCCTTTCGG	-3.79173	-8.4875	-4.71896	Malignant	Malignant	T1	Tumor	64	Male	Primary	III
T1_TGCCCTATCTATCGCC	12.1325	-9.27907	-8.13987	Malignant	Malignant	T1	Tumor	64	Male	Primary	III
T1_TGCGCAGCAGGATTGG	-29.4265	-9.38823	-5.25284	Malignant	Malignant	T1	Tumor	64	Male	Primary	III
T1_TGCGCAGGTACTTGAC	-19.955	-9.2718	-5.57194	Malignant	Malignant	T1	Tumor	64	Male	Primary	III
T1_TGCGCAGTCACCATAG	34.5062	9.35112	-5.03362	Endothelial	Endothelial	T1	Tumor	64	Male	Primary	III
T1_TGCGCAGTCTGGAGCC	-24.6553	10.0336	-4.3075	Endothelial	Endothelial	T1	Tumor	64	Male	Primary	III
T1_TGCGGGTCACAGAGGT	30.4108	-9.44326	-5.26316	Malignant	Malignant	T1	Tumor	64	Male	Primary	III
T1_TGCGGGTCATCCCACT	-42.048	9.61411	-4.89248	Endothelial	Endothelial	T1	Tumor	64	Male	Primary	III
T1_TGCGGGTGTACAGACG	17.1184	-0.897183	3.12581	DC	pDC	T1	Tumor	64	Male	Primary	III
T1_TGCGGGTTCCTCTAGC	-28.0454	-8.53495	-5.1005	Malignant	Malignant	T1	Tumor	64	Male	Primary	III
T1_TGCGTGGTCGTGGTCG	-2.4028	-1.44627	3.77995	DC	pDC	T1	Tumor	64	Male	Primary	III
T1_TGCTACCGTACACCGC	-8.90816	-9.25469	-3.74013	Malignant	Malignant	T1	Tumor	64	Male	Primary	III
T1_TGCTACCTCCAGTATG	-38.4999	11.0339	-3.06423	Endothelial	Endothelial	T1	Tumor	64	Male	Primary	III
T1_TGCTGCTCAACTGGCC	12.7069	1.74859	9.48925	Fibroblasts	Fibroblasts	T1	Tumor	64	Male	Primary	III
T1_TGCTGCTCATTAGGCT	4.66944	-2.84611	1.02496	Mono/Macro	Monocyte	T1	Tumor	64	Male	Primary	III
T1_TGGACGCCAATACGCT	-3.50324	-1.96263	2.8696	DC	pDC	T1	Tumor	64	Male	Primary	III
T1_TGGACGCCAATGGAGC	15.1884	10.4856	-3.64085	Endothelial	Endothelial	T1	Tumor	64	Male	Primary	III
T1_TGGACGCGTCTTGATG	3.58298	9.88305	-2.65958	Endothelial	Endothelial	T1	Tumor	64	Male	Primary	III
T1_TGGACGCTCCATGCTC	7.648	-1.23565	0.682782	Mono/Macro	Monocyte	T1	Tumor	64	Male	Primary	III
T1_TGGCCAGAGCAACGGT	9.01912	-8.27782	-5.03567	Malignant	Malignant	T1	Tumor	64	Male	Primary	III
T1_TGGCCAGTCCACGTTC	-26.4445	4.03784	4.47417	CD8Tex	CD8Tex	T1	Tumor	64	Male	Primary	III
T1_TGGCTGGGTACGAAAT	-21.261	8.31135	-4.85093	Endothelial	Endothelial	T1	Tumor	64	Male	Primary	III
T1_TGGCTGGTCTGTGCAA	16.4367	5.985	9.12084	Stellate	Stellate	T1	Tumor	64	Male	Primary	III
T1_TGGGAAGGTTGATTCG	35.8299	-8.21308	-4.3456	Malignant	Malignant	T1	Tumor	64	Male	Primary	III
T1_TGGGCGTAGATCACGG	9.81109	9.97274	-4.13239	Endothelial	Endothelial	T1	Tumor	64	Male	Primary	III
T1_TGGGCGTAGGAGTACC	21.5274	-9.60131	-5.44054	Malignant	Malignant	T1	Tumor	64	Male	Primary	III
T1_TGGTTCCCAATGCCAT	-13.7159	-2.28669	1.08908	Mono/Macro	Monocyte	T1	Tumor	64	Male	Primary	III
T1_TGGTTCCGTCAAACTC	20.2084	3.13814	3.34789	CD8Tex	CD8Tex	T1	Tumor	64	Male	Primary	III
T1_TGGTTCCGTCTCAACA	35.8173	-9.46471	-5.01614	Malignant	Malignant	T1	Tumor	64	Male	Primary	III
T1_TGTCCCAAGGCAGTCA	23.0811	-9.50141	-4.86414	Malignant	Malignant	T1	Tumor	64	Male	Primary	III
T1_TGTCCCACAAAGCGGT	-18.0265	9.51637	-4.57362	Endothelial	Endothelial	T1	Tumor	64	Male	Primary	III
T1_TGTCCCAGTCTCCACT	-1.3185	-8.52068	-4.98914	Malignant	Malignant	T1	Tumor	64	Male	Primary	III
T1_TGTGGTAGTAACGACG	3.49975	-9.41665	-5.37034	Malignant	Malignant	T1	Tumor	64	Male	Primary	III
T1_TGTGGTAGTTGGTAAA	37.9661	11.4471	-2.80781	Endothelial	Endothelial	T1	Tumor	64	Male	Primary	III
T1_TGTGGTATCTATCGCC	-20.351	3.53843	10.2348	Stellate	Stellate	T1	Tumor	64	Male	Primary	III
T1_TGTGTTTCAATAGCAA	8.07934	9.74533	-6.65379	Endothelial	Endothelial	T1	Tumor	64	Male	Primary	III
T1_TGTGTTTCAGCTCGCA	8.62227	4.4991	10.778	Stellate	Stellate	T1	Tumor	64	Male	Primary	III
T1_TGTGTTTTCATTGCGA	8.20114	4.26412	11.3791	Stellate	Stellate	T1	Tumor	64	Male	Primary	III
T1_TGTTCCGTCAACACTG	1.49062	-8.9884	-3.8027	Malignant	Malignant	T1	Tumor	64	Male	Primary	III
T1_TTAACTCAGCTAGTCT	-16.2163	-0.584109	10.2784	Fibroblasts	Fibroblasts	T1	Tumor	64	Male	Primary	III
T1_TTAACTCAGGAATTAC	13.1992	-1.49649	0.818107	Mono/Macro	Monocyte	T1	Tumor	64	Male	Primary	III
T1_TTAACTCCAGGCTCAC	-27.7187	-8.75859	-4.82379	Malignant	Malignant	T1	Tumor	64	Male	Primary	III
T1_TTAACTCTCATGTCTT	21.6521	-9.16941	-4.67497	Malignant	Malignant	T1	Tumor	64	Male	Primary	III
T1_TTAACTCTCGCGCCAA	30.2444	-4.34552	2.82292	DC	pDC	T1	Tumor	64	Male	Primary	III
T1_TTAGGACAGCGTCTAT	28.1065	-9.17561	-5.56951	Endothelial	Endothelial	T1	Tumor	64	Male	Primary	III
T1_TTAGGACCATGCAATC	1.61717	11.0372	-3.03464	Endothelial	Endothelial	T1	Tumor	64	Male	Primary	III
T1_TTAGGCAAGAAACGAG	41.2555	11.3687	-2.73168	Endothelial	Endothelial	T1	Tumor	64	Male	Primary	III
T1_TTAGTTCAGTGTACTC	9.45769	9.16236	-5.45832	Endothelial	Endothelial	T1	Tumor	64	Male	Primary	III
T1_TTAGTTCGTAGCACGA	9.69649	10.7783	-1.9687	Endothelial	Endothelial	T1	Tumor	64	Male	Primary	III
T1_TTAGTTCGTCCCGACA	8.20114	-9.64294	-5.52951	Malignant	Malignant	T1	Tumor	64	Male	Primary	III
T1_TTAGTTCGTTTGACTG	64.7997	-15.7148	-5.62748	Endocrine	Endocrine	T1	Tumor	64	Male	Primary	III
T1_TTATGCTGTAGCGATG	25.591	11.0355	-3.07367	Endothelial	Endothelial	T1	Tumor	64	Male	Primary	III
T1_TTCCCAGAGGAATTAC	4.3457	6.08208	10.7616	Stellate	Stellate	T1	Tumor	64	Male	Primary	III
T1_TTCCCAGTCCTAGTGA	15.5732	9.65547	-4.25593	Endothelial	Endothelial	T1	Tumor	64	Male	Primary	III
T1_TTCGAAGAGACAATAC	-34.2323	-15.67	-5.64281	Endocrine	Endocrine	T1	Tumor	64	Male	Primary	III
T1_TTCGAAGCAACTGGCC	19.9526	-8.9459	-4.93549	Malignant	Malignant	T1	Tumor	64	Male	Primary	III
T1_TTCGAAGCAATGAAAC	33.8786	-2.4968	4.71472	DC	pDC	T1	Tumor	64	Male	Primary	III
T1_TTCGGTCGTGACTCAT	-0.556011	-9.13418	-4.42109	Malignant	Malignant	T1	Tumor	64	Male	Primary	III
T1_TTCGGTCGTTATCGGT	-7.21306	-8.23781	-5.03711	Malignant	Malignant	T1	Tumor	64	Male	Primary	III
T1_TTCTACAGTAGCTCCG	54.1247	-8.62405	-4.88701	Malignant	Malignant	T1	Tumor	64	Male	Primary	III
T1_TTCTCAAAGACTGTAA	9.20658	9.35617	-5.39884	Endothelial	Endothelial	T1	Tumor	64	Male	Primary	III
T1_TTCTCAACATCCGTGG	1.76696	10.7838	-3.79379	Endothelial	Endothelial	T1	Tumor	64	Male	Primary	III
T1_TTCTCAAGTAGCTGCC	30.8737	-9.3175	-8.03183	Malignant	Malignant	T1	Tumor	64	Male	Primary	III
T1_TTCTCAAGTTCCGTCT	8.66541	-9.37549	-5.30649	Malignant	Malignant	T1	Tumor	64	Male	Primary	III
T1_TTCTCAATCGCCAAAT	37.418	10.5176	5.289	CD8Tex	CD8Tex	T1	Tumor	64	Male	Primary	III
T1_TTCTCAATCGGCCGAT	5.23426	-9.3766	-5.42972	Malignant	Malignant	T1	Tumor	64	Male	Primary	III
T1_TTCTCCTAGATGCGAC	8.33464	-9.6576	-5.66892	Malignant	Malignant	T1	Tumor	64	Male	Primary	III
T1_TTCTCCTGTAAGAGAG	51.989	-8.84799	-5.03258	Malignant	Malignant	T1	Tumor	64	Male	Primary	III
T1_TTCTCCTGTATGGTTC	26.0976	-8.82232	-4.72515	Malignant	Malignant	T1	Tumor	64	Male	Primary	III
T1_TTCTCCTGTCACCCAG	40.9174	-8.95499	-4.89324	Malignant	Malignant	T1	Tumor	64	Male	Primary	III
T1_TTCTCCTTCTACTCAT	-3.20169	-8.2135	-4.34251	Malignant	Malignant	T1	Tumor	64	Male	Primary	III
T1_TTCTTAGAGTGGGATC	-13.493	11.0494	-2.37678	Endothelial	Endothelial	T1	Tumor	64	Male	Primary	III
T1_TTCTTAGTCAGAGACG	-3.26259	9.0572	-4.70877	Endothelial	Endothelial	T1	Tumor	64	Male	Primary	III
T1_TTGCCGTGTTCCACAA	-18.4162	-9.48865	-5.21816	Malignant	Malignant	T1	Tumor	64	Male	Primary	III
T1_TTGCCGTGTTCCACGG	26.786	9.21883	-5.07559	Endothelial	Endothelial	T1	Tumor	64	Male	Primary	III
T1_TTGCGTCAGCAACGGT	1.69901	-3.3631	2.23079	Mono/Macro	Monocyte	T1	Tumor	64	Male	Primary	III
T1_TTGCGTCGTCTTCTCG	32.8271	-8.71983	-4.69578	Malignant	Malignant	T1	Tumor	64	Male	Primary	III
T1_TTGCGTCGTTCGGGCT	8.93443	11.2613	-3.31129	Endothelial	Endothelial	T1	Tumor	64	Male	Primary	III
T1_TTGCGTCTCAGCCTAA	34.0841	0.0708231	11.0264	Fibroblasts	Fibroblasts	T1	Tumor	64	Male	Primary	III
T1_TTGGAACAGGCTATCT	-15.1302	9.86185	-5.38396	Endothelial	Endothelial	T1	Tumor	64	Male	Primary	III
T1_TTGGAACGTAGTACCT	-21.2477	-8.24749	-4.88219	Malignant	Malignant	T1	Tumor	64	Male	Primary	III
T1_TTGGAACTCATATCGG	-2.69329	-9.67363	-5.65199	Malignant	Malignant	T1	Tumor	64	Male	Primary	III
T1_TTGGAACTCCCAACGG	6.8526	-15.6926	-5.64574	Endocrine	Endocrine	T1	Tumor	64	Male	Primary	III
T1_TTGGCAAAGTACGCGA	-31.5531	-8.60122	-5.0913	Malignant	Malignant	T1	Tumor	64	Male	Primary	III
T1_TTGGCAACAGCATGAG	10.6809	-2.67805	4.77483	DC	pDC	T1	Tumor	64	Male	Primary	III
T1_TTGGCAAGTCATCCCT	-20.9819	-8.56543	-4.99758	Malignant	Malignant	T1	Tumor	64	Male	Primary	III
T1_TTGGCAATCGTAGGTT	27.6383	-9.46983	-5.3806	Malignant	Malignant	T1	Tumor	64	Male	Primary	III
T1_TTGTAGGAGTCGAGTG	36.366	-9.28662	-5.15036	Malignant	Malignant	T1	Tumor	64	Male	Primary	III
T1_TTGTAGGAGTGGAGAA	22.6508	-8.3961	-4.62349	Malignant	Malignant	T1	Tumor	64	Male	Primary	III
T1_TTGTAGGGTGCAACGA	-52.7223	-8.67019	-5.07221	Malignant	Malignant	T1	Tumor	64	Male	Primary	III
T1_TTTACTGCATGAAGTA	-24.4338	11.1065	-3.04641	Endothelial	Endothelial	T1	Tumor	64	Male	Primary	III
T1_TTTACTGGTGCCTGGT	24.0905	-8.38348	-5.11796	Malignant	Malignant	T1	Tumor	64	Male	Primary	III
T1_TTTACTGGTTGATTCG	-32.5881	-1.2636	2.89252	DC	pDC	T1	Tumor	64	Male	Primary	III
T1_TTTACTGTCACTATTC	15.1582	-2.84203	1.05226	Mono/Macro	Monocyte	T1	Tumor	64	Male	Primary	III
T1_TTTACTGTCGTGGTCG	-5.50235	11.0027	-2.70281	Endothelial	Endothelial	T1	Tumor	64	Male	Primary	III
T1_TTTATGCTCCAGAAGG	-40.1404	-9.34922	-5.36835	Malignant	Malignant	T1	Tumor	64	Male	Primary	III
T1_TTTATGCTCTTACCGC	2.01904	-2.86053	4.44561	DC	pDC	T1	Tumor	64	Male	Primary	III
T1_TTTGCGCCAGTCCTTC	-16.8265	4.80283	9.84655	Stellate	Stellate	T1	Tumor	64	Male	Primary	III
T1_TTTGCGCGTGATAAAC	-26.9507	11.3239	-2.79873	Endothelial	Endothelial	T1	Tumor	64	Male	Primary	III
T1_TTTGGTTAGCCACCTG	29.4623	-9.27544	-5.21964	Malignant	Malignant	T1	Tumor	64	Male	Primary	III
T1_TTTGGTTCAAATACAG	36.3166	11.4251	-2.69246	Endothelial	Endothelial	T1	Tumor	64	Male	Primary	III
T1_TTTGGTTGTTTGGCGC	16.126	8.03396	-5.63811	Endothelial	Endothelial	T1	Tumor	64	Male	Primary	III
T1_TTTGTCAAGGGTTCCC	43.6408	11.2849	-2.8795	Endothelial	Endothelial	T1	Tumor	64	Male	Primary	III
T1_TTTGTCATCCTTTCGG	-20.3666	-8.51329	-5.03788	Malignant	Malignant	T1	Tumor	64	Male	Primary	III
T1_TTTGTCATCTAAGCCA	15.4123	-4.99085	3.03889	Mono/Macro	Macrophage	T1	Tumor	64	Male	Primary	III
T10_AAACCTGCAAGGTTCT	-21.6258	4.52124	1.11125	CD8Tex	CD8Tex	T10	Tumor	61	Male	Primary	IB
T10_AAACCTGCATACGCCG	30.299	-0.191914	10.2833	Fibroblasts	Fibroblasts	T10	Tumor	61	Male	Primary	IB
T10_AAACGGGAGCAAATCA	-2.43511	9.46575	-4.81854	Endothelial	Endothelial	T10	Tumor	61	Male	Primary	IB
T10_AAACGGGAGCACAGGT	-24.0147	-1.0731	10.1862	Fibroblasts	Fibroblasts	T10	Tumor	61	Male	Primary	IB
T10_AAACGGGCAGATAATG	6.34404	6.67849	9.71799	Stellate	Stellate	T10	Tumor	61	Male	Primary	IB
T10_AAACGGGTCACATACG	-44.0153	10.0024	-5.16876	Endothelial	Endothelial	T10	Tumor	61	Male	Primary	IB
T10_AAACGGGTCGTGACAT	25.8268	-3.47243	3.2167	DC	pDC	T10	Tumor	61	Male	Primary	IB
T10_AAAGATGCATCCTTGC	-34.2623	3.62126	9.39164	Stellate	Stellate	T10	Tumor	61	Male	Primary	IB
T10_AAAGATGTCTTCGAGA	-45.1346	-2.03521	4.78705	Stellate	Stellate	T10	Tumor	61	Male	Primary	IB
T10_AAAGCAAAGTCGTACT	29.0396	5.82833	3.04768	CD8Tex	CD8Tex	T10	Tumor	61	Male	Primary	IB
T10_AAAGCAACAGTCACTA	-13.842	-2.71171	4.57106	Mono/Macro	Monocyte	T10	Tumor	61	Male	Primary	IB
T10_AAAGTAGCAACGCACC	32.7997	9.61265	-5.20678	Endothelial	Endothelial	T10	Tumor	61	Male	Primary	IB
T10_AAAGTAGCACGTCAGC	-66.3646	4.58608	2.13788	CD8Tex	CD8Tex	T10	Tumor	61	Male	Primary	IB
T10_AAAGTAGTCCGATATG	-7.89348	5.52448	11.256	Stellate	Stellate	T10	Tumor	61	Male	Primary	IB
T10_AAATGCCAGCTGCCCA	4.93006	9.813	5.79928	CD8Tex	CD8Tex	T10	Tumor	61	Male	Primary	IB
T10_AAATGCCTCCTTGGTC	0.765413	6.46886	10.3037	Stellate	Stellate	T10	Tumor	61	Male	Primary	IB
T10_AACACGTAGTTACCCA	25.515	6.31869	9.51868	Stellate	Stellate	T10	Tumor	61	Male	Primary	IB
T10_AACTCAGGTTATCGGT	-18.1385	10.6792	-2.46149	Endothelial	Endothelial	T10	Tumor	61	Male	Primary	IB
T10_AACTCTTAGTGTCCCG	18.8706	9.71082	5.7622	CD8Tex	CD8Tex	T10	Tumor	61	Male	Primary	IB
T10_AACTCTTCAGGTCTCG	-38.2557	4.05896	3.87442	CD8Tex	CD8Tex	T10	Tumor	61	Male	Primary	IB
T10_AACTCTTGTCTACCTC	-5.02949	-0.567902	2.84621	DC	pDC	T10	Tumor	61	Male	Primary	IB
T10_AACTCTTTCACCCGAG	16.5474	4.43353	4.71099	CD8Tex	CD8Tex	T10	Tumor	61	Male	Primary	IB
T10_AACTGGTGTCTAGCCG	-7.438	-9.7981	-3.26586	Malignant	Malignant	T10	Tumor	61	Male	Primary	IB
T10_AACTTTCAGTCACGCC	8.20114	4.63216	2.41239	CD8Tex	CD8Tex	T10	Tumor	61	Male	Primary	IB
T10_AACTTTCCAACAACCT	12.507	6.35911	10.4793	Stellate	Stellate	T10	Tumor	61	Male	Primary	IB
T10_AACTTTCGTTATCGGT	-50.3895	6.80659	10.0993	Stellate	Stellate	T10	Tumor	61	Male	Primary	IB
T10_AAGACCTAGAACTGTA	-0.720337	10.6451	5.40263	CD8Tex	CD8Tex	T10	Tumor	61	Male	Primary	IB
T10_AAGACCTAGGTCATCT	-11.2966	5.10674	10.5543	Stellate	Stellate	T10	Tumor	61	Male	Primary	IB
T10_AAGGAGCCACTGTGTA	2.52676	4.01697	3.36796	CD8Tex	CD8Tex	T10	Tumor	61	Male	Primary	IB
T10_AAGGAGCGTTCACCTC	26.0955	7.02751	9.88473	Stellate	Stellate	T10	Tumor	61	Male	Primary	IB
T10_AAGGCAGAGTCGATAA	10.3891	6.22042	10.9567	Stellate	Stellate	T10	Tumor	61	Male	Primary	IB
T10_AAGGCAGCAACACGCC	-4.8033	6.36184	11.2069	Stellate	Stellate	T10	Tumor	61	Male	Primary	IB
T10_AAGGTTCTCTAGCACA	-1.24703	10.473	5.18469	CD8Tex	CD8Tex	T10	Tumor	61	Male	Primary	IB
T10_AAGTCTGCAACACGCC	27.8514	4.57182	1.5001	CD8Tex	CD8Tex	T10	Tumor	61	Male	Primary	IB
T10_AAGTCTGGTGTTGGGA	42.4144	5.49079	11.4647	Stellate	Stellate	T10	Tumor	61	Male	Primary	IB
T10_AATCCAGAGTGGTAAT	-14.7042	4.60754	1.0919	CD8Tex	CD8Tex	T10	Tumor	61	Male	Primary	IB
T10_AATCCAGAGTTAGCGG	-10.1172	1.76503	9.49058	Fibroblasts	Fibroblasts	T10	Tumor	61	Male	Primary	IB
T10_AATCCAGCAAGTAGTA	18.0638	5.04291	11.3172	Stellate	Stellate	T10	Tumor	61	Male	Primary	IB
T10_ACACCAAAGCTCCCAG	-14.2711	9.74961	5.0309	CD8Tex	CD8Tex	T10	Tumor	61	Male	Primary	IB
T10_ACACCAATCGGCATCG	-1.14698	9.0227	1.42956	B	B	T10	Tumor	61	Male	Primary	IB
T10_ACACCCTCAAGCTGTT	44.1836	10.1068	-6.50267	Endothelial	Endothelial	T10	Tumor	61	Male	Primary	IB
T10_ACACCGGAGTCGTTTG	4.54442	10.0874	-6.94583	Endothelial	Endothelial	T10	Tumor	61	Male	Primary	IB
T10_ACACCGGCAAGTCTAC	-10.8573	-9.16614	-3.72627	Malignant	Malignant	T10	Tumor	61	Male	Primary	IB
T10_ACACCGGTCATGCAAC	-11.5281	-3.04598	4.10756	DC	pDC	T10	Tumor	61	Male	Primary	IB
T10_ACACTGACAGCTGTTA	16.9303	10.3769	4.8416	CD8Tex	CD8Tex	T10	Tumor	61	Male	Primary	IB
T10_ACACTGAGTCCCTTGT	-38.8081	4.44058	4.80272	CD8Tex	CD8Tex	T10	Tumor	61	Male	Primary	IB
T10_ACAGCTAAGACTAGAT	-55.2507	6.3795	10.394	Stellate	Stellate	T10	Tumor	61	Male	Primary	IB
T10_ACAGCTACATGCCTTC	41.0549	-8.65098	0.500888	Malignant	Malignant	T10	Tumor	61	Male	Primary	IB
T10_ACAGCTATCCCTTGTG	1.51327	7.14806	9.87088	Stellate	Stellate	T10	Tumor	61	Male	Primary	IB
T10_ACATACGGTGTGACCC	1.50916	-9.46019	-4.38774	Malignant	Malignant	T10	Tumor	61	Male	Primary	IB
T10_ACATACGTCGTTGACA	4.87874	-9.19663	-8.33012	Malignant	Malignant	T10	Tumor	61	Male	Primary	IB
T10_ACATCAGGTACCGAGA	-13.8993	-9.60129	-3.72338	Malignant	Malignant	T10	Tumor	61	Male	Primary	IB
T10_ACATCAGTCCCTTGCA	28.2174	-7.59095	-4.27806	Malignant	Malignant	T10	Tumor	61	Male	Primary	IB
T10_ACATGGTAGAATGTGT	5.73836	4.13173	10.4294	Stellate	Stellate	T10	Tumor	61	Male	Primary	IB
T10_ACATGGTCACAAGACG	-44.2254	10.0376	5.58129	CD8Tex	CD8Tex	T10	Tumor	61	Male	Primary	IB
T10_ACATGGTCACACCGAC	8.20114	10.0616	5.51669	CD8Tex	CD8Tex	T10	Tumor	61	Male	Primary	IB
T10_ACCAGTAGTAGCCTAT	34.8161	8.57636	2.52626	B	B	T10	Tumor	61	Male	Primary	IB
T10_ACCAGTAGTTCGTCTC	8.48173	4.33878	11.392	Stellate	Stellate	T10	Tumor	61	Male	Primary	IB
T10_ACCAGTATCCTTGGTC	13.0075	5.75999	10.7523	Stellate	Stellate	T10	Tumor	61	Male	Primary	IB
T10_ACCCACTCATATACGC	40.7771	2.94971	3.29205	CD8Tex	CD8Tex	T10	Tumor	61	Male	Primary	IB
T10_ACCCACTGTAGGACAC	-38.9142	-9.68091	-3.44734	Malignant	Malignant	T10	Tumor	61	Male	Primary	IB
T10_ACCGTAACATGCATGT	13.0807	10.3097	4.88549	CD8Tex	CD8Tex	T10	Tumor	61	Male	Primary	IB
T10_ACCGTAAGTCGGCACT	-9.10701	10.4758	5.13868	CD8Tex	CD8Tex	T10	Tumor	61	Male	Primary	IB
T10_ACCTTTAAGCTCCTCT	-49.5155	10.5014	4.70552	CD8Tex	CD8Tex	T10	Tumor	61	Male	Primary	IB
T10_ACCTTTAAGTCAAGGC	17.6027	-9.32338	-8.02346	Malignant	Malignant	T10	Tumor	61	Male	Primary	IB
T10_ACCTTTAGTAGCTGCC	2.28858	9.71718	-5.07368	Endothelial	Endothelial	T10	Tumor	61	Male	Primary	IB
T10_ACGAGCCGTCCCGACA	-13.2343	6.53744	10.3273	Stellate	Stellate	T10	Tumor	61	Male	Primary	IB
T10_ACGAGCCTCAGCGACC	-30.3576	10.2945	3.16115	B	B	T10	Tumor	61	Male	Primary	IB
T10_ACGAGCCTCATTGCGA	7.79494	-9.25839	-8.22524	Malignant	Malignant	T10	Tumor	61	Male	Primary	IB
T10_ACGAGGACACTTGGAT	23.2427	-9.35545	-3.83509	Malignant	Malignant	T10	Tumor	61	Male	Primary	IB
T10_ACGAGGAGTCTCTTAT	-18.9614	4.70396	2.9392	CD8Tex	CD8Tex	T10	Tumor	61	Male	Primary	IB
T10_ACGATACTCCTTTCGG	-7.46176	4.56227	2.22941	CD8Tex	CD8Tex	T10	Tumor	61	Male	Primary	IB
T10_ACGATGTCAGCTGTAT	27.1535	10.001	-4.8476	Endothelial	Endothelial	T10	Tumor	61	Male	Primary	IB
T10_ACGCAGCAGAGTAAGG	51.0245	10.4915	4.79084	CD8Tex	CD8Tex	T10	Tumor	61	Male	Primary	IB
T10_ACGCAGCGTGGTTTCA	-1.34073	6.47879	10.7112	Stellate	Stellate	T10	Tumor	61	Male	Primary	IB
T10_ACGCAGCTCACAACGT	-10.7789	10.2852	5.10574	CD8Tex	CD8Tex	T10	Tumor	61	Male	Primary	IB
T10_ACGCAGCTCGCCTGTT	16.872	-7.75324	-4.02551	Malignant	Malignant	T10	Tumor	61	Male	Primary	IB
T10_ACGCCAGAGCTCAACT	-45.5915	5.2831	10.4461	Stellate	Stellate	T10	Tumor	61	Male	Primary	IB
T10_ACGCCAGAGGCTCATT	21.6525	-9.45042	-3.87021	Malignant	Malignant	T10	Tumor	61	Male	Primary	IB
T10_ACGCCAGAGTCGCCGT	-21.3448	5.05551	10.3618	Stellate	Stellate	T10	Tumor	61	Male	Primary	IB
T10_ACGCCGAAGGGATACC	-13.0913	5.69276	11.5915	Stellate	Stellate	T10	Tumor	61	Male	Primary	IB
T10_ACGCCGAAGGGTATCG	26.7086	10.4076	4.84949	CD8Tex	CD8Tex	T10	Tumor	61	Male	Primary	IB
T10_ACGCCGAGTGTGAATA	1.94028	6.24261	9.69953	Stellate	Stellate	T10	Tumor	61	Male	Primary	IB
T10_ACGGAGAGTCGAGTTT	19.9701	6.18454	9.08076	Stellate	Stellate	T10	Tumor	61	Male	Primary	IB
T10_ACGGCCAAGTCAAGGC	8.71558	10.2119	-3.32345	Endothelial	Endothelial	T10	Tumor	61	Male	Primary	IB
T10_ACGGCCATCCCACTTG	-26.5084	-0.522014	10.0083	Fibroblasts	Fibroblasts	T10	Tumor	61	Male	Primary	IB
T10_ACGGGTCCAGGTTTCA	-19.6767	10.4198	4.90039	CD8Tex	CD8Tex	T10	Tumor	61	Male	Primary	IB
T10_ACGGGTCTCAGATAAG	5.32131	-9.20555	-8.30888	Malignant	Malignant	T10	Tumor	61	Male	Primary	IB
T10_ACTGAACAGTACGTAA	-15.3669	3.93526	11.0978	Stellate	Stellate	T10	Tumor	61	Male	Primary	IB
T10_ACTGAACTCTTACCGC	-5.14708	-9.79097	-3.01079	Malignant	Malignant	T10	Tumor	61	Male	Primary	IB
T10_ACTGAGTAGCACACAG	5.52073	-0.554414	9.67353	Fibroblasts	Fibroblasts	T10	Tumor	61	Male	Primary	IB
T10_ACTGAGTGTATAAACG	24.6081	6.38277	10.3575	Stellate	Stellate	T10	Tumor	61	Male	Primary	IB
T10_ACTGATGGTGGCGAAT	25.2708	6.08179	10.9993	Stellate	Stellate	T10	Tumor	61	Male	Primary	IB
T10_ACTGATGTCATGTGGT	31.9573	-9.51471	-3.58592	Malignant	Malignant	T10	Tumor	61	Male	Primary	IB
T10_ACTGATGTCATTTGGG	-33.6086	-3.18607	3.68454	DC	pDC	T10	Tumor	61	Male	Primary	IB
T10_ACTGCTCAGCAGACTG	-1.42841	2.45015	1.09106	B	B	T10	Tumor	61	Male	Primary	IB
T10_ACTGTCCAGAGAACAG	21.5013	4.68059	1.73476	CD8Tex	CD8Tex	T10	Tumor	61	Male	Primary	IB
T10_ACTGTCCAGCAATATG	47.6591	10.4506	5.06972	CD8Tex	CD8Tex	T10	Tumor	61	Male	Primary	IB
T10_ACTGTCCAGCCAGTAG	19.1959	9.71165	5.73788	CD8Tex	CD8Tex	T10	Tumor	61	Male	Primary	IB
T10_ACTGTCCCACATAACC	15.3472	10.5414	4.84652	CD8Tex	CD8Tex	T10	Tumor	61	Male	Primary	IB
T10_ACTGTCCGTCTCTTTA	37.2597	10.1535	5.03895	CD8Tex	CD8Tex	T10	Tumor	61	Male	Primary	IB
T10_ACTGTCCGTGCATCTA	-0.162175	10.8273	-2.09691	Endothelial	Endothelial	T10	Tumor	61	Male	Primary	IB
T10_ACTTACTTCTGTACGA	8.20114	10.8883	5.27339	CD8Tex	CD8Tex	T10	Tumor	61	Male	Primary	IB
T10_ACTTGTTGTCAAAGCG	-7.10413	-9.3302	-8.03302	Malignant	Malignant	T10	Tumor	61	Male	Primary	IB
T10_ACTTGTTTCGCAGGCT	9.77471	-2.72568	10.9005	Fibroblasts	Fibroblasts	T10	Tumor	61	Male	Primary	IB
T10_ACTTTCAAGAGACGAA	31.1552	4.62695	2.38543	CD8Tex	CD8Tex	T10	Tumor	61	Male	Primary	IB
T10_ACTTTCACAAGGCTCC	-2.08243	10.6436	-2.48322	Endothelial	Endothelial	T10	Tumor	61	Male	Primary	IB
T10_ACTTTCACAGCTATTG	5.17591	4.07823	10.5111	Stellate	Stellate	T10	Tumor	61	Male	Primary	IB
T10_ACTTTCAGTTCGCTAA	7.11305	4.31135	10.6203	Stellate	Stellate	T10	Tumor	61	Male	Primary	IB
T10_AGAATAGAGTGTCCCG	-49.5918	10.3764	4.95344	CD8Tex	CD8Tex	T10	Tumor	61	Male	Primary	IB
T10_AGAATAGGTTAGATGA	-21.4228	-0.462389	5.09616	DC	pDC	T10	Tumor	61	Male	Primary	IB
T10_AGAGCGACAGTAACGG	5.90431	4.55358	2.05532	CD8Tex	CD8Tex	T10	Tumor	61	Male	Primary	IB
T10_AGAGCGATCCCAGGTG	-2.52544	-0.386791	5.12339	DC	pDC	T10	Tumor	61	Male	Primary	IB
T10_AGAGCGATCCGGGTGT	7.84404	10.6519	-5.1061	Endothelial	Endothelial	T10	Tumor	61	Male	Primary	IB
T10_AGAGCTTCAGTCAGAG	-29.1707	4.62941	1.07548	CD8Tex	CD8Tex	T10	Tumor	61	Male	Primary	IB
T10_AGAGCTTTCATACGGT	18.6226	10.9432	4.91253	CD8Tex	CD8Tex	T10	Tumor	61	Male	Primary	IB
T10_AGAGTGGCATACTCTT	-8.75022	10.2999	5.18855	CD8Tex	CD8Tex	T10	Tumor	61	Male	Primary	IB
T10_AGAGTGGGTACCGGCT	7.6448	-9.27079	-8.19772	Malignant	Malignant	T10	Tumor	61	Male	Primary	IB
T10_AGAGTGGTCTGGTATG	-17.648	10.4099	4.65105	CD8Tex	CD8Tex	T10	Tumor	61	Male	Primary	IB
T10_AGATCTGAGTACGCCC	-26.6337	3.88315	10.1308	Stellate	Stellate	T10	Tumor	61	Male	Primary	IB
T10_AGATTGCGTCAGTGGA	-13.4062	-9.26503	-4.0724	Malignant	Malignant	T10	Tumor	61	Male	Primary	IB
T10_AGCAGCCAGCGATTCT	5.60916	-1.94454	-9.873	Ductal	Ductal	T10	Tumor	61	Male	Primary	IB
T10_AGCAGCCTCGGCTACG	15.3306	4.7137	10.8598	Stellate	Stellate	T10	Tumor	61	Male	Primary	IB
T10_AGCAGCCTCTCATTCA	-21.9227	5.43826	10.9998	Stellate	Stellate	T10	Tumor	61	Male	Primary	IB
T10_AGCATACCACGCTTTC	34.8377	10.2351	3.08596	B	B	T10	Tumor	61	Male	Primary	IB
T10_AGCCTAAAGTCATGCT	13.558	5.74927	10.2547	Stellate	Stellate	T10	Tumor	61	Male	Primary	IB
T10_AGCGGTCGTTTGTTGG	2.69803	-3.33225	1.76341	Mono/Macro	Monocyte	T10	Tumor	61	Male	Primary	IB
T10_AGCGGTCTCTGTACGA	23.0569	4.54554	10.7961	Stellate	Stellate	T10	Tumor	61	Male	Primary	IB
T10_AGCGTATAGAGTAATC	-20.1428	4.63632	1.81981	CD8Tex	CD8Tex	T10	Tumor	61	Male	Primary	IB
T10_AGCGTATAGTGTTGAA	-51.2888	5.1515	10.6765	Stellate	Stellate	T10	Tumor	61	Male	Primary	IB
T10_AGCGTATGTGACGGTA	-7.14528	6.92319	9.77227	Stellate	Stellate	T10	Tumor	61	Male	Primary	IB
T10_AGCGTCGTCCCTCAGT	-3.28243	10.2068	3.38028	B	B	T10	Tumor	61	Male	Primary	IB
T10_AGCTCCTCACGGTTTA	5.74239	-3.61247	2.93039	Mono/Macro	Monocyte	T10	Tumor	61	Male	Primary	IB
T10_AGCTCCTTCATAGCAC	-52.1145	6.39239	10.4452	Stellate	Stellate	T10	Tumor	61	Male	Primary	IB
T10_AGCTCTCGTGCAACTT	-18.9915	6.09146	9.38328	Stellate	Stellate	T10	Tumor	61	Male	Primary	IB
T10_AGCTCTCGTGTGGTTT	36.3129	4.62805	1.03802	CD8Tex	CD8Tex	T10	Tumor	61	Male	Primary	IB
T10_AGCTCTCTCCGAACGC	-48.2763	3.94048	4.13492	CD8Tex	CD8Tex	T10	Tumor	61	Male	Primary	IB
T10_AGCTCTCTCCGCTGTT	4.37558	6.44275	9.66379	Stellate	Stellate	T10	Tumor	61	Male	Primary	IB
T10_AGGCCACCAAGACACG	-17.7629	5.03931	11.5481	Stellate	Stellate	T10	Tumor	61	Male	Primary	IB
T10_AGGCCGTCAATAGCAA	11.2657	6.37336	10.3025	Stellate	Stellate	T10	Tumor	61	Male	Primary	IB
T10_AGGCCGTGTCCAGTAT	25.1134	3.46652	3.87914	CD8Tex	CD8Tex	T10	Tumor	61	Male	Primary	IB
T10_AGGGAGTAGGCTAGCA	22.266	-9.79828	-3.4362	Malignant	Malignant	T10	Tumor	61	Male	Primary	IB
T10_AGGGATGCAGAAGCAC	24.2754	10.354	-3.71988	Endothelial	Endothelial	T10	Tumor	61	Male	Primary	IB
T10_AGGGTGAAGTCTTGCA	6.98922	10.6494	-3.3518	Endothelial	Endothelial	T10	Tumor	61	Male	Primary	IB
T10_AGGGTGAAGTTGTAGA	34.9277	9.76415	-4.50201	Endothelial	Endothelial	T10	Tumor	61	Male	Primary	IB
T10_AGGTCATCACTTAACG	-37.5283	10.5074	5.43778	CD8Tex	CD8Tex	T10	Tumor	61	Male	Primary	IB
T10_AGGTCCGAGAGGTAGA	-15.4445	5.40962	9.1353	Fibroblasts	Fibroblasts	T10	Tumor	61	Male	Primary	IB
T10_AGGTCCGCATACCATG	15.0792	4.53672	10.5339	Stellate	Stellate	T10	Tumor	61	Male	Primary	IB
T10_AGTGAGGAGTAGATGT	7.2454	10.2949	3.13639	B	B	T10	Tumor	61	Male	Primary	IB
T10_AGTGAGGCACTTGGAT	-13.9426	6.0471	10.5008	Stellate	Stellate	T10	Tumor	61	Male	Primary	IB
T10_AGTGAGGGTACAGTGG	8.90487	-9.53345	-3.64354	Malignant	Malignant	T10	Tumor	61	Male	Primary	IB
T10_AGTGAGGGTACCCAAT	20.0475	3.35459	3.12203	CD8Tex	CD8Tex	T10	Tumor	61	Male	Primary	IB
T10_AGTGGGAAGCAGCGTA	13.667	5.3171	10.6735	Stellate	Stellate	T10	Tumor	61	Male	Primary	IB
T10_AGTGTCACATGTCCTC	29.3175	10.6933	-1.55588	Endothelial	Endothelial	T10	Tumor	61	Male	Primary	IB
T10_AGTTGGTCAGGGCATA	27.0476	-4.83349	2.73861	Mono/Macro	Macrophage	T10	Tumor	61	Male	Primary	IB
T10_AGTTGGTTCACTTACT	-0.261883	5.19924	10.7106	Stellate	Stellate	T10	Tumor	61	Male	Primary	IB
T10_ATAACGCTCAGGTAAA	-61.4067	5.43	10.2771	Stellate	Stellate	T10	Tumor	61	Male	Primary	IB
T10_ATAAGAGAGTCATGCT	-6.38397	5.35103	10.6144	Stellate	Stellate	T10	Tumor	61	Male	Primary	IB
T10_ATAAGAGGTGTCGCTG	1.00384	5.66578	10.153	Stellate	Stellate	T10	Tumor	61	Male	Primary	IB
T10_ATAAGAGTCTTGCAAG	32.5823	4.08678	4.34598	CD8Tex	CD8Tex	T10	Tumor	61	Male	Primary	IB
T10_ATCATGGAGGAGTAGA	1.33711	6.89869	9.6403	Stellate	Stellate	T10	Tumor	61	Male	Primary	IB
T10_ATCATGGAGGGATACC	14.1289	9.05714	1.28117	B	B	T10	Tumor	61	Male	Primary	IB
T10_ATCATGGGTCAAAGCG	5.06684	6.2842	10.8712	Stellate	Stellate	T10	Tumor	61	Male	Primary	IB
T10_ATCATGGTCTGCTGCT	-7.4738	6.90842	9.82928	Stellate	Stellate	T10	Tumor	61	Male	Primary	IB
T10_ATCCACCCAGCTGTGC	-12.6255	4.51437	10.4228	Plasma	Plasma	T10	Tumor	61	Male	Primary	IB
T10_ATCCACCGTCCTGCTT	-74.7681	4.50461	4.81853	CD8Tex	CD8Tex	T10	Tumor	61	Male	Primary	IB
T10_ATCCACCGTCTAGCCG	-22.0597	3.88215	10.3945	Stellate	Stellate	T10	Tumor	61	Male	Primary	IB
T10_ATCCACCTCTGCCAGG	8.79775	-9.83902	-3.27721	Malignant	Malignant	T10	Tumor	61	Male	Primary	IB
T10_ATCCGAAAGATGTGTA	-11.9659	4.95292	4.7365	CD8Tex	CD8Tex	T10	Tumor	61	Male	Primary	IB
T10_ATCCGAAAGTTAACGA	-30.7049	3.80104	10.9808	Stellate	Stellate	T10	Tumor	61	Male	Primary	IB
T10_ATCGAGTAGCACCGCT	40.8444	6.53137	9.98043	Stellate	Stellate	T10	Tumor	61	Male	Primary	IB
T10_ATCGAGTGTTAGATGA	20.4335	10.3285	5.14061	CD8Tex	CD8Tex	T10	Tumor	61	Male	Primary	IB
T10_ATCTACTAGAGACTTA	-1.28034	10.7425	-2.21366	Endothelial	Endothelial	T10	Tumor	61	Male	Primary	IB
T10_ATCTACTTCAGGTTCA	9.87339	9.81638	-5.69483	Endothelial	Endothelial	T10	Tumor	61	Male	Primary	IB
T10_ATCTGCCGTCACCCAG	-113.492	-0.206173	10.1015	Fibroblasts	Fibroblasts	T10	Tumor	61	Male	Primary	IB
T10_ATCTGCCGTGAAGGCT	-20.6701	4.1368	10.7869	Stellate	Stellate	T10	Tumor	61	Male	Primary	IB
T10_ATCTGCCGTGCCTGGT	-31.7068	9.45007	-5.04658	Endothelial	Endothelial	T10	Tumor	61	Male	Primary	IB
T10_ATGGGAGAGAAAGTGG	21.3622	4.72863	11.2049	Stellate	Stellate	T10	Tumor	61	Male	Primary	IB
T10_ATGTGTGCATCCCATC	17.3278	4.74764	4.75802	CD8Tex	CD8Tex	T10	Tumor	61	Male	Primary	IB
T10_ATGTGTGGTCTCCCTA	42.8868	-2.35547	0.954439	Mono/Macro	Monocyte	T10	Tumor	61	Male	Primary	IB
T10_ATTACTCAGCGCCTTG	21.0489	4.15122	11.1224	Stellate	Stellate	T10	Tumor	61	Male	Primary	IB
T10_ATTACTCAGGTTACCT	14.9577	4.47032	1.47198	CD8Tex	CD8Tex	T10	Tumor	61	Male	Primary	IB
T10_ATTACTCCAATCAGAA	-47.5129	11.1219	-4.35419	Endothelial	Endothelial	T10	Tumor	61	Male	Primary	IB
T10_ATTATCCTCCATTCTA	-24.6055	4.23079	4.55062	CD8Tex	CD8Tex	T10	Tumor	61	Male	Primary	IB
T10_ATTGGACCAAGTTGTC	-3.21866	-8.92083	-3.15414	Malignant	Malignant	T10	Tumor	61	Male	Primary	IB
T10_ATTGGACCAATCGGTT	-50.2451	3.10059	3.41621	CD8Tex	CD8Tex	T10	Tumor	61	Male	Primary	IB
T10_ATTGGACGTTTAAGCC	22.2869	6.4786	10.1209	Stellate	Stellate	T10	Tumor	61	Male	Primary	IB
T10_ATTGGTGAGGTGATTA	-90.4072	4.75976	1.58847	CD8Tex	CD8Tex	T10	Tumor	61	Male	Primary	IB
T10_ATTGGTGAGTAGGCCA	26.4344	10.2582	-6.12132	Endothelial	Endothelial	T10	Tumor	61	Male	Primary	IB
T10_CAACCAAAGGTAAACT	29.8895	4.4644	2.27098	CD8Tex	CD8Tex	T10	Tumor	61	Male	Primary	IB
T10_CAACCTCAGGACGAAA	-15.0879	4.20791	4.11923	CD8Tex	CD8Tex	T10	Tumor	61	Male	Primary	IB
T10_CAACCTCAGGAGTACC	-3.50956	4.4852	1.8924	CD8Tex	CD8Tex	T10	Tumor	61	Male	Primary	IB
T10_CAACCTCGTCCGTGAC	12.7964	-9.27093	-3.75681	Malignant	Malignant	T10	Tumor	61	Male	Primary	IB
T10_CAACTAGAGCCGTCGT	-7.94853	4.91963	3.24921	CD8Tex	CD8Tex	T10	Tumor	61	Male	Primary	IB
T10_CAACTAGCATCGATGT	8.80656	-9.29571	-3.79484	Malignant	Malignant	T10	Tumor	61	Male	Primary	IB
T10_CAACTAGTCTCCAGGG	11.9921	6.20471	11.0947	Stellate	Stellate	T10	Tumor	61	Male	Primary	IB
T10_CAAGGCCCAGGGATTG	3.50304	6.99974	9.85298	Stellate	Stellate	T10	Tumor	61	Male	Primary	IB
T10_CAAGTTGGTAGTACCT	10.3444	10.8332	-2.16182	Endothelial	Endothelial	T10	Tumor	61	Male	Primary	IB
T10_CACACAATCGGAATCT	36.6693	10.1476	-6.47547	Endothelial	Endothelial	T10	Tumor	61	Male	Primary	IB
T10_CACACCTGTATAGGTA	-27.0429	10.3049	5.38577	CD8Tex	CD8Tex	T10	Tumor	61	Male	Primary	IB
T10_CACACTCAGCTGAACG	-41.756	4.81599	4.6833	CD8Tex	CD8Tex	T10	Tumor	61	Male	Primary	IB
T10_CACAGTAAGACTAGAT	1.49319	10.3779	5.34787	CD8Tex	CD8Tex	T10	Tumor	61	Male	Primary	IB
T10_CACAGTAAGCTGTTCA	10.9263	9.94825	-5.54786	Endothelial	Endothelial	T10	Tumor	61	Male	Primary	IB
T10_CACAGTAGTGAGTATA	-1.95346	-10.0119	-1.81412	Malignant	Malignant	T10	Tumor	61	Male	Primary	IB
T10_CACAGTAGTTCGTCTC	-35.4337	7.00337	10.004	Stellate	Stellate	T10	Tumor	61	Male	Primary	IB
T10_CACATAGAGATAGCAT	-33.5703	4.48569	1.72289	CD8Tex	CD8Tex	T10	Tumor	61	Male	Primary	IB
T10_CACATTTAGACGCTTT	0.942101	9.8701	-6.9635	Endothelial	Endothelial	T10	Tumor	61	Male	Primary	IB
T10_CACATTTCATACAGCT	16.0301	3.78387	3.97108	CD8Tex	CD8Tex	T10	Tumor	61	Male	Primary	IB
T10_CACCACTGTGGACGAT	-6.01282	11.0113	-2.44268	Endothelial	Endothelial	T10	Tumor	61	Male	Primary	IB
T10_CACCACTGTTTGTGTG	-40.8642	9.75565	5.14542	CD8Tex	CD8Tex	T10	Tumor	61	Male	Primary	IB
T10_CACCTTGAGACGCACA	22.1293	-9.22278	-8.26922	Malignant	Malignant	T10	Tumor	61	Male	Primary	IB
T10_CACCTTGCACAGACTT	13.4428	10.2227	-2.86674	Endothelial	Endothelial	T10	Tumor	61	Male	Primary	IB
T10_CACCTTGCAGATTGCT	-11.0027	9.9509	-4.47528	Endothelial	Endothelial	T10	Tumor	61	Male	Primary	IB
T10_CACCTTGGTTTACTCT	-11.2592	-1.58209	8.78185	Fibroblasts	Fibroblasts	T10	Tumor	61	Male	Primary	IB
T10_CACTCCAAGATATACG	-6.4121	10.2112	5.3438	CD8Tex	CD8Tex	T10	Tumor	61	Male	Primary	IB
T10_CACTCCAAGCTAGCCC	-22.317	10.1229	-6.32168	Endothelial	Endothelial	T10	Tumor	61	Male	Primary	IB
T10_CACTCCATCTCTTATG	8.20114	10.18	5.33718	CD8Tex	CD8Tex	T10	Tumor	61	Male	Primary	IB
T10_CACTCCATCTTGCATT	-9.38494	4.6226	10.771	Stellate	Stellate	T10	Tumor	61	Male	Primary	IB
T10_CAGAGAGCATCTCGCT	-18.2365	6.57399	10.0393	Stellate	Stellate	T10	Tumor	61	Male	Primary	IB
T10_CAGAGAGTCTGTGCAA	8.20114	6.30965	9.10766	Stellate	Stellate	T10	Tumor	61	Male	Primary	IB
T10_CAGATCACACAGCGTC	4.22835	-9.32589	-7.99613	Malignant	Malignant	T10	Tumor	61	Male	Primary	IB
T10_CAGCAGCCACAGCCCA	21.1915	6.78281	9.84481	Stellate	Stellate	T10	Tumor	61	Male	Primary	IB
T10_CAGCATAAGTCTCAAC	23.9885	4.81433	12.1625	Stellate	Stellate	T10	Tumor	61	Male	Primary	IB
T10_CAGCATAGTTCGGGCT	16.1358	10.1062	5.66599	CD8Tex	CD8Tex	T10	Tumor	61	Male	Primary	IB
T10_CAGCATATCAACTCTT	-21.2423	4.31238	1.67697	CD8Tex	CD8Tex	T10	Tumor	61	Male	Primary	IB
T10_CAGCATATCATTTGGG	-15.9442	3.30908	3.52506	CD8Tex	CD8Tex	T10	Tumor	61	Male	Primary	IB
T10_CAGCCGAAGAAGAAGC	-28.8106	10.9132	-1.89473	Endothelial	Endothelial	T10	Tumor	61	Male	Primary	IB
T10_CAGCCGATCATGCTCC	29.0367	4.61606	4.77385	CD8Tex	CD8Tex	T10	Tumor	61	Male	Primary	IB
T10_CAGCCGATCTTCCTTC	26.3756	-3.41287	3.02215	Mono/Macro	Monocyte	T10	Tumor	61	Male	Primary	IB
T10_CAGCGACCAGCTCCGA	11.456	-9.29016	-8.1238	Malignant	Malignant	T10	Tumor	61	Male	Primary	IB
T10_CAGCGACCATCTCCCA	4.8007	6.16881	10.8723	Stellate	Stellate	T10	Tumor	61	Male	Primary	IB
T10_CAGCTAAGTTAAGAAC	12.7782	-3.44861	2.78574	Mono/Macro	Monocyte	T10	Tumor	61	Male	Primary	IB
T10_CAGCTAATCGCGTTTC	-34.5466	10.4786	5.33615	CD8Tex	CD8Tex	T10	Tumor	61	Male	Primary	IB
T10_CAGCTGGCAGCCAGAA	26.2377	10.2412	5.08281	CD8Tex	CD8Tex	T10	Tumor	61	Male	Primary	IB
T10_CAGGTGCGTGTGGTTT	-6.70997	10.2605	4.72789	CD8Tex	CD8Tex	T10	Tumor	61	Male	Primary	IB
T10_CAGTAACCATGCAACT	30.6362	10.4409	4.88453	CD8Tex	CD8Tex	T10	Tumor	61	Male	Primary	IB
T10_CAGTCCTCACCACGTG	-30.832	10.1479	-3.76753	Endothelial	Endothelial	T10	Tumor	61	Male	Primary	IB
T10_CAGTCCTGTGCGATAG	10.0565	4.56077	2.56539	CD8Tex	CD8Tex	T10	Tumor	61	Male	Primary	IB
T10_CAGTCCTGTTCGCGAC	-16.1155	5.92494	8.90111	Stellate	Stellate	T10	Tumor	61	Male	Primary	IB
T10_CAGTCCTTCCTTGACC	-9.23543	-0.382212	5.15384	DC	pDC	T10	Tumor	61	Male	Primary	IB
T10_CATATGGTCCTTTCGG	10.1362	3.67102	11.0478	Stellate	Stellate	T10	Tumor	61	Male	Primary	IB
T10_CATATTCAGTTAACGA	-7.43031	10.2165	4.80576	CD8Tex	CD8Tex	T10	Tumor	61	Male	Primary	IB
T10_CATATTCGTGCACGAA	-36.6506	-0.43492	5.08742	DC	pDC	T10	Tumor	61	Male	Primary	IB
T10_CATCAAGAGCTAAACA	15.3358	4.45581	1.88572	CD8Tex	CD8Tex	T10	Tumor	61	Male	Primary	IB
T10_CATCAAGTCGGTCTAA	37.1676	3.25757	3.5595	CD8Tex	CD8Tex	T10	Tumor	61	Male	Primary	IB
T10_CATCAGAGTATGGTTC	26.6104	4.63093	11.0101	Stellate	Stellate	T10	Tumor	61	Male	Primary	IB
T10_CATCCACCATGCCTTC	-12.1234	-8.46183	-3.67388	Malignant	Malignant	T10	Tumor	61	Male	Primary	IB
T10_CATCCACGTAAACACA	-8.60241	10.5386	5.46504	CD8Tex	CD8Tex	T10	Tumor	61	Male	Primary	IB
T10_CATCCACGTACCTACA	4.91153	-9.31427	-8.07544	Malignant	Malignant	T10	Tumor	61	Male	Primary	IB
T10_CATCCACTCTTGAGGT	9.92355	6.52262	9.65685	Stellate	Stellate	T10	Tumor	61	Male	Primary	IB
T10_CATCGAACACGGTGTC	56.4942	1.85483	9.48598	Fibroblasts	Fibroblasts	T10	Tumor	61	Male	Primary	IB
T10_CATCGAATCTAGCACA	-25.71	6.50065	10.0271	Stellate	Stellate	T10	Tumor	61	Male	Primary	IB
T10_CATGACAAGGGCATGT	23.6897	6.18681	9.45165	Stellate	Stellate	T10	Tumor	61	Male	Primary	IB
T10_CATGACACATACGCCG	23.923	10.2756	-3.73032	Endothelial	Endothelial	T10	Tumor	61	Male	Primary	IB
T10_CATGCCTAGTCTCAAC	26.8074	-9.04333	-4.71739	Malignant	Malignant	T10	Tumor	61	Male	Primary	IB
T10_CATGCCTCACCGGAAA	27.036	-3.17576	1.2079	Mono/Macro	Monocyte	T10	Tumor	61	Male	Primary	IB
T10_CATGGCGCACAGTCGC	-6.63341	-9.75975	-2.97573	Malignant	Malignant	T10	Tumor	61	Male	Primary	IB
T10_CATTATCCATCCTAGA	-31.2258	5.109	11.2672	Stellate	Stellate	T10	Tumor	61	Male	Primary	IB
T10_CATTATCTCATTTGGG	2.0569	-2.60816	2.8438	Mono/Macro	Monocyte	T10	Tumor	61	Male	Primary	IB
T10_CCAATCCCATATGGTC	-6.72421	-9.28171	-8.10042	Malignant	Malignant	T10	Tumor	61	Male	Primary	IB
T10_CCAATCCGTCCGAGTC	4.81036	10.2976	4.76493	CD8Tex	CD8Tex	T10	Tumor	61	Male	Primary	IB
T10_CCACCTAAGCAATCTC	5.35177	10.3082	3.15551	CD8Tex	CD8Tex	T10	Tumor	61	Male	Primary	IB
T10_CCACCTATCACATGCA	24.7256	4.12792	11.2231	Stellate	Stellate	T10	Tumor	61	Male	Primary	IB
T10_CCACGGATCGATAGAA	7.88681	5.27125	4.28952	CD8Tex	CD8Tex	T10	Tumor	61	Male	Primary	IB
T10_CCACTACCAATCCAAC	-6.78054	3.70843	3.76969	CD8Tex	CD8Tex	T10	Tumor	61	Male	Primary	IB
T10_CCACTACGTTCCTCCA	10.0178	10.241	5.54387	CD8Tex	CD8Tex	T10	Tumor	61	Male	Primary	IB
T10_CCAGCGAAGTCCTCCT	17.7715	10.6882	-1.77562	Endothelial	Endothelial	T10	Tumor	61	Male	Primary	IB
T10_CCAGCGACAGTCGATT	16.8148	3.79394	9.13656	Fibroblasts	Fibroblasts	T10	Tumor	61	Male	Primary	IB
T10_CCATGTCCAATCGAAA	31.2434	-15.5651	-5.8658	Endocrine	Endocrine	T10	Tumor	61	Male	Primary	IB
T10_CCATGTCCAATGGAAT	17.4465	2.9528	3.19782	CD8Tex	CD8Tex	T10	Tumor	61	Male	Primary	IB
T10_CCATGTCTCACAATGC	-29.7116	9.97996	-4.37865	Endothelial	Endothelial	T10	Tumor	61	Male	Primary	IB
T10_CCATTCGGTCTTCGTC	21.7229	-6.62399	-3.30401	Malignant	Malignant	T10	Tumor	61	Male	Primary	IB
T10_CCCAATCCAAGCGCTC	-61.5952	4.83032	4.72488	CD8Tex	CD8Tex	T10	Tumor	61	Male	Primary	IB
T10_CCCAATCTCCGCAAGC	-49.8337	9.74468	-6.82123	Endothelial	Endothelial	T10	Tumor	61	Male	Primary	IB
T10_CCCAGTTGTCCCTTGT	11.7108	5.85394	11.4925	Stellate	Stellate	T10	Tumor	61	Male	Primary	IB
T10_CCCATACTCAGTTCGA	19.9544	9.88963	-5.15195	Endothelial	Endothelial	T10	Tumor	61	Male	Primary	IB
T10_CCCTCCTCAACCGCCA	15.6238	5.59701	10.5114	Stellate	Stellate	T10	Tumor	61	Male	Primary	IB
T10_CCCTCCTCAAGCTGGA	1.06899	6.02764	11.2027	Stellate	Stellate	T10	Tumor	61	Male	Primary	IB
T10_CCCTCCTCAGCCACCA	16.9436	10.2813	5.27944	CD8Tex	CD8Tex	T10	Tumor	61	Male	Primary	IB
T10_CCCTCCTCAGCGAACA	-14.9333	6.17163	10.4702	Stellate	Stellate	T10	Tumor	61	Male	Primary	IB
T10_CCCTCCTGTAGGCTGA	30.4718	3.68304	10.3203	Stellate	Stellate	T10	Tumor	61	Male	Primary	IB
T10_CCCTCCTGTCTGATCA	-19.6209	6.19879	9.87566	Stellate	Stellate	T10	Tumor	61	Male	Primary	IB
T10_CCCTCCTGTGCAGTAG	11.0631	4.06928	4.55649	CD8Tex	CD8Tex	T10	Tumor	61	Male	Primary	IB
T10_CCCTCCTGTGCTGTAT	-39.1427	10.6757	-2.20792	Endothelial	Endothelial	T10	Tumor	61	Male	Primary	IB
T10_CCCTCCTTCTGTCCGT	11.4601	4.59301	1.21724	CD8Tex	CD8Tex	T10	Tumor	61	Male	Primary	IB
T10_CCGGGATAGCGTAATA	-17.7671	-9.71358	-3.58924	Malignant	Malignant	T10	Tumor	61	Male	Primary	IB
T10_CCGGGATAGGAGCGTT	-17.2231	-5.49087	2.05178	Mono/Macro	Macrophage	T10	Tumor	61	Male	Primary	IB
T10_CCGGTAGCAACACGCC	22.2069	9.94231	-6.99584	Endothelial	Endothelial	T10	Tumor	61	Male	Primary	IB
T10_CCGGTAGCACGTGAGA	37.1469	-9.52989	-3.89982	Malignant	Malignant	T10	Tumor	61	Male	Primary	IB
T10_CCGGTAGCAGTTCATG	15.1585	-3.47648	3.01831	Mono/Macro	Monocyte	T10	Tumor	61	Male	Primary	IB
T10_CCGGTAGGTCCGAGTC	-13.2835	4.52986	2.19483	CD8Tex	CD8Tex	T10	Tumor	61	Male	Primary	IB
T10_CCGGTAGGTCTTCAAG	8.20114	10.4268	5.22672	CD8Tex	CD8Tex	T10	Tumor	61	Male	Primary	IB
T10_CCGTACTTCATTGCGA	-1.95973	4.55404	2.26524	CD8Tex	CD8Tex	T10	Tumor	61	Male	Primary	IB
T10_CCGTACTTCTGTCCGT	-58.4934	4.69489	2.1354	CD8Tex	CD8Tex	T10	Tumor	61	Male	Primary	IB
T10_CCGTGGACACTTGGAT	2.32742	10.4583	5.31974	CD8Tex	CD8Tex	T10	Tumor	61	Male	Primary	IB
T10_CCGTTCATCGAATGGG	6.61657	4.102	10.8104	Stellate	Stellate	T10	Tumor	61	Male	Primary	IB
T10_CCTAAAGAGGGTATCG	1.47983	-2.05713	2.95063	Mono/Macro	Monocyte	T10	Tumor	61	Male	Primary	IB
T10_CCTAAAGAGTGTACGG	-30.515	-9.50077	-3.51456	Malignant	Malignant	T10	Tumor	61	Male	Primary	IB
T10_CCTAAAGCAAGAAAGG	-13.9391	-3.17323	2.78183	Mono/Macro	Monocyte	T10	Tumor	61	Male	Primary	IB
T10_CCTAAAGTCATCGATG	8.20114	10.3879	5.24413	CD8Tex	CD8Tex	T10	Tumor	61	Male	Primary	IB
T10_CCTACACAGATATGCA	8.20114	-3.03619	1.17919	DC	pDC	T10	Tumor	61	Male	Primary	IB
T10_CCTACACCAATGGAGC	18.1113	-9.81672	-3.05798	Malignant	Malignant	T10	Tumor	61	Male	Primary	IB
T10_CCTACACTCCGCATCT	-38.0293	10.7806	-2.22982	Endothelial	Endothelial	T10	Tumor	61	Male	Primary	IB
T10_CCTACCACAATGAAAC	45.077	9.14617	1.07532	B	B	T10	Tumor	61	Male	Primary	IB
T10_CCTACCACAGTCGATT	-5.46681	-3.29634	2.35203	Mono/Macro	Monocyte	T10	Tumor	61	Male	Primary	IB
T10_CCTACCAGTCCGAATT	-62.9044	10.0696	-4.11538	Endothelial	Endothelial	T10	Tumor	61	Male	Primary	IB
T10_CCTAGCTGTACGCACC	-5.61551	10.4577	4.64032	CD8Tex	CD8Tex	T10	Tumor	61	Male	Primary	IB
T10_CCTATTAGTGTGAAAT	-1.87935	-3.43054	3.28606	DC	pDC	T10	Tumor	61	Male	Primary	IB
T10_CCTATTATCAAACCAC	-12.8521	10.3668	5.35584	CD8Tex	CD8Tex	T10	Tumor	61	Male	Primary	IB
T10_CCTCTGAAGATCCCAT	8.20114	4.39545	4.75935	CD8Tex	CD8Tex	T10	Tumor	61	Male	Primary	IB
T10_CCTCTGATCATATCGG	4.14624	6.58804	10.1032	Stellate	Stellate	T10	Tumor	61	Male	Primary	IB
T10_CCTTACGGTGCAACGA	3.1802	10.1503	-5.31758	Endothelial	Endothelial	T10	Tumor	61	Male	Primary	IB
T10_CCTTCCCCAATGGAAT	-24.8614	4.64352	10.7963	Stellate	Stellate	T10	Tumor	61	Male	Primary	IB
T10_CCTTCCCCACAGCGTC	-40.1356	6.32179	9.25427	Stellate	Stellate	T10	Tumor	61	Male	Primary	IB
T10_CCTTCCCCACCTGGTG	23.5143	-10.0205	-2.2241	Malignant	Malignant	T10	Tumor	61	Male	Primary	IB
T10_CCTTCCCGTAGGCATG	37.1057	10.4372	5.06371	CD8Tex	CD8Tex	T10	Tumor	61	Male	Primary	IB
T10_CCTTCCCGTTCTCATT	2.78592	10.3354	3.19504	CD8Tex	CD8Tex	T10	Tumor	61	Male	Primary	IB
T10_CCTTCGAGTAGCCTAT	36.0525	4.30815	11.0704	Stellate	Stellate	T10	Tumor	61	Male	Primary	IB
T10_CCTTTCTAGTTAAGTG	-35.5957	4.36349	11.1809	Stellate	Stellate	T10	Tumor	61	Male	Primary	IB
T10_CCTTTCTTCTCGCATC	-31.8341	6.99688	9.73856	Stellate	Stellate	T10	Tumor	61	Male	Primary	IB
T10_CGAACATAGTGGACGT	-5.21247	4.82624	9.09625	Fibroblasts	Fibroblasts	T10	Tumor	61	Male	Primary	IB
T10_CGAACATTCGAATCCA	17.741	-9.69967	-3.69898	Malignant	Malignant	T10	Tumor	61	Male	Primary	IB
T10_CGAACATTCGGCCGAT	-0.76243	10.6416	5.28737	CD8Tex	CD8Tex	T10	Tumor	61	Male	Primary	IB
T10_CGAATGTGTGTGCCTG	-16.3905	4.30333	11.4631	Stellate	Stellate	T10	Tumor	61	Male	Primary	IB
T10_CGAGAAGCATTTCACT	18.6935	4.59396	1.3567	CD8Tex	CD8Tex	T10	Tumor	61	Male	Primary	IB
T10_CGAGCACCACCGTTGG	-7.9458	10.3523	4.48643	CD8Tex	CD8Tex	T10	Tumor	61	Male	Primary	IB
T10_CGAGCCATCAGTTTGG	-24.715	4.6785	11.0689	Stellate	Stellate	T10	Tumor	61	Male	Primary	IB
T10_CGATCGGAGCAGCGTA	-36.8736	10.2288	-5.87013	Endothelial	Endothelial	T10	Tumor	61	Male	Primary	IB
T10_CGATCGGAGTTGAGTA	31.9399	10.6377	-2.10556	Endothelial	Endothelial	T10	Tumor	61	Male	Primary	IB
T10_CGATCGGCAAAGGCGT	-19.2292	6.62327	10.1838	Stellate	Stellate	T10	Tumor	61	Male	Primary	IB
T10_CGATCGGTCGGTTAAC	46.1934	-0.94401	3.18265	DC	pDC	T10	Tumor	61	Male	Primary	IB
T10_CGATGGCTCACATAGC	3.93622	4.54812	1.11456	CD8Tex	CD8Tex	T10	Tumor	61	Male	Primary	IB
T10_CGATTGAGTAAGGGCT	0.951091	3.50664	10.074	Stellate	Stellate	T10	Tumor	61	Male	Primary	IB
T10_CGATTGAGTTGGAGGT	-41.3822	10.3166	-4.1049	Endothelial	Endothelial	T10	Tumor	61	Male	Primary	IB
T10_CGATTGATCCGCTGTT	-19.8996	4.07013	10.9789	Stellate	Stellate	T10	Tumor	61	Male	Primary	IB
T10_CGCCAAGAGCTAGTCT	4.44024	4.48841	1.42477	CD8Tex	CD8Tex	T10	Tumor	61	Male	Primary	IB
T10_CGCCAAGGTCGACTAT	7.73785	10.5068	5.22879	CD8Tex	CD8Tex	T10	Tumor	61	Male	Primary	IB
T10_CGCGGTAAGCCAGGAT	16.9015	10.2282	3.05832	CD8Tex	CD8Tex	T10	Tumor	61	Male	Primary	IB
T10_CGCGGTAAGCGGATCA	53.9778	10.5091	4.9923	CD8Tex	CD8Tex	T10	Tumor	61	Male	Primary	IB
T10_CGCGTTTAGTAATCCC	-10.8626	6.40188	9.39937	Stellate	Stellate	T10	Tumor	61	Male	Primary	IB
T10_CGCGTTTCAGGATCGA	-44.8585	6.57728	9.774	Stellate	Stellate	T10	Tumor	61	Male	Primary	IB
T10_CGCGTTTTCCTAGAAC	-11.926	-9.28367	-8.21415	Stellate	Stellate	T10	Tumor	61	Male	Primary	IB
T10_CGCTATCAGTTAAGTG	-12.7295	6.91939	9.56159	Stellate	Stellate	T10	Tumor	61	Male	Primary	IB
T10_CGCTATCTCGGTCTAA	22.2389	9.75141	-4.98411	Endothelial	Endothelial	T10	Tumor	61	Male	Primary	IB
T10_CGCTGGAGTAGGGTAC	11.3076	5.03898	10.7757	Stellate	Stellate	T10	Tumor	61	Male	Primary	IB
T10_CGGACACCATATGGTC	44.2344	10.2431	-3.66368	Endothelial	Endothelial	T10	Tumor	61	Male	Primary	IB
T10_CGGACACGTCTAGTCA	23.9473	6.45648	10.4216	Stellate	Stellate	T10	Tumor	61	Male	Primary	IB
T10_CGGACTGGTAGCGTCC	11.7944	10.7008	-2.28913	Endothelial	Endothelial	T10	Tumor	61	Male	Primary	IB
T10_CGGAGCTCAGTGACAG	-38.3988	9.76249	-5.2035	Endothelial	Endothelial	T10	Tumor	61	Male	Primary	IB
T10_CGGAGTCGTGAACCTT	10.5824	6.1487	9.93577	Stellate	Stellate	T10	Tumor	61	Male	Primary	IB
T10_CGGCTAGAGGCTCAGA	-16.3276	9.93059	-5.23946	Endothelial	Endothelial	T10	Tumor	61	Male	Primary	IB
T10_CGGCTAGAGTAGGCCA	-37.9454	4.81655	8.9584	Fibroblasts	Fibroblasts	T10	Tumor	61	Male	Primary	IB
T10_CGGCTAGTCCACTGGG	30.4859	-9.64632	-3.37407	Malignant	Malignant	T10	Tumor	61	Male	Primary	IB
T10_CGGCTAGTCGGAAACG	-5.15614	-3.53554	2.48436	DC	pDC	T10	Tumor	61	Male	Primary	IB
T10_CGGGTCAAGTCTCGGC	14.6045	4.50086	3.75575	CD8Tex	CD8Tex	T10	Tumor	61	Male	Primary	IB
T10_CGGGTCACAAGCCATT	11.3137	10.2354	3.10916	B	B	T10	Tumor	61	Male	Primary	IB
T10_CGGGTCACACAAGCCC	-4.82467	2.90119	3.05359	CD8Tex	CD8Tex	T10	Tumor	61	Male	Primary	IB
T10_CGGGTCACAGCCTGTG	-44.4072	10.619	-1.9509	Endothelial	Endothelial	T10	Tumor	61	Male	Primary	IB
T10_CGGGTCAGTCCTCTTG	9.39343	6.87409	10.1578	Stellate	Stellate	T10	Tumor	61	Male	Primary	IB
T10_CGGTTAAAGCCCTAAT	-7.30548	7.8678	1.61361	B	B	T10	Tumor	61	Male	Primary	IB
T10_CGGTTAACAGGATCGA	-0.283201	-10.2414	-2.53902	Malignant	Malignant	T10	Tumor	61	Male	Primary	IB
T10_CGTAGCGCAAAGTCAA	11.967	4.84251	10.9392	Stellate	Stellate	T10	Tumor	61	Male	Primary	IB
T10_CGTAGCGGTTGTCTTT	11.8001	5.72265	9.07738	Fibroblasts	Fibroblasts	T10	Tumor	61	Male	Primary	IB
T10_CGTAGGCTCCAGGGCT	-17.8725	6.25723	11.1055	Stellate	Stellate	T10	Tumor	61	Male	Primary	IB
T10_CGTAGGCTCTGACCTC	-4.09786	-9.7636	-3.47909	Malignant	Malignant	T10	Tumor	61	Male	Primary	IB
T10_CGTCACTAGGGTTCCC	36.9865	1.77103	9.49052	Fibroblasts	Fibroblasts	T10	Tumor	61	Male	Primary	IB
T10_CGTCAGGAGATTACCC	10.7384	4.58046	1.08886	CD8Tex	CD8Tex	T10	Tumor	61	Male	Primary	IB
T10_CGTCAGGTCTGTTTGT	4.99656	4.67452	11.3248	Stellate	Stellate	T10	Tumor	61	Male	Primary	IB
T10_CGTCCATGTTGTGGCC	4.8656	9.68688	5.20754	CD8Tex	CD8Tex	T10	Tumor	61	Male	Primary	IB
T10_CGTCCATTCATTCACT	4.45888	-8.99667	-3.86638	Malignant	Malignant	T10	Tumor	61	Male	Primary	IB
T10_CGTCCATTCTGGCGTG	13.2433	-9.32591	-8.04373	Malignant	Malignant	T10	Tumor	61	Male	Primary	IB
T10_CGTCTACTCATCTGCC	20.3586	4.57552	4.15961	CD8Tex	CD8Tex	T10	Tumor	61	Male	Primary	IB
T10_CGTCTACTCCACGTTC	-38.6803	2.1366	0.166715	B	B	T10	Tumor	61	Male	Primary	IB
T10_CGTGAGCAGATAGTCA	16.3647	10.1038	5.01958	CD8Tex	CD8Tex	T10	Tumor	61	Male	Primary	IB
T10_CGTGAGCAGTCCATAC	9.71821	4.44833	1.46787	CD8Tex	CD8Tex	T10	Tumor	61	Male	Primary	IB
T10_CGTGAGCCAGCCTGTG	-8.75571	6.14448	9.05373	Stellate	Stellate	T10	Tumor	61	Male	Primary	IB
T10_CGTGAGCGTGTGTGCC	-56.0356	4.28601	10.3069	Stellate	Stellate	T10	Tumor	61	Male	Primary	IB
T10_CGTGTCTTCACGACTA	16.2102	10.0555	-6.74866	Endothelial	Endothelial	T10	Tumor	61	Male	Primary	IB
T10_CGTGTCTTCCCGGATG	4.1772	-9.61711	-3.65454	Malignant	Malignant	T10	Tumor	61	Male	Primary	IB
T10_CGTGTCTTCGACGGAA	-37.934	-0.831397	8.89272	Fibroblasts	Fibroblasts	T10	Tumor	61	Male	Primary	IB
T10_CGTTAGAAGAGGTTGC	-29.3694	6.19504	8.95469	Stellate	Stellate	T10	Tumor	61	Male	Primary	IB
T10_CGTTCTGTCTACTCAT	-5.28313	4.7318	1.38805	CD8Tex	CD8Tex	T10	Tumor	61	Male	Primary	IB
T10_CGTTGGGAGTGACATA	6.71821	-1.3183	9.08384	Fibroblasts	Fibroblasts	T10	Tumor	61	Male	Primary	IB
T10_CGTTGGGTCAGAAATG	9.34807	-3.59909	2.71195	DC	pDC	T10	Tumor	61	Male	Primary	IB
T10_CTAAGACGTATATGAG	-17.7151	10.6797	-2.25187	Endothelial	Endothelial	T10	Tumor	61	Male	Primary	IB
T10_CTAATGGTCGCAAGCC	-8.15621	-1.75103	5.08942	DC	pDC	T10	Tumor	61	Male	Primary	IB
T10_CTACACCGTCCAACTA	-12.1207	5.98338	10.6461	Stellate	Stellate	T10	Tumor	61	Male	Primary	IB
T10_CTACACCTCCTAGAAC	35.2332	-9.73115	-3.53473	Malignant	Malignant	T10	Tumor	61	Male	Primary	IB
T10_CTACATTAGCTAGTCT	19.0798	-0.686431	2.88818	DC	pDC	T10	Tumor	61	Male	Primary	IB
T10_CTACATTCAAGTCATC	1.13567	6.77859	10.1072	Stellate	Stellate	T10	Tumor	61	Male	Primary	IB
T10_CTACATTGTGTTTGTG	-11.1068	4.77723	1.59553	CD8Tex	CD8Tex	T10	Tumor	61	Male	Primary	IB
T10_CTACCCAGTATATCCG	22.0394	9.20054	-4.62784	Endothelial	Endothelial	T10	Tumor	61	Male	Primary	IB
T10_CTACCCATCCGTTGTC	-6.55061	-8.35501	-4.73148	Malignant	Malignant	T10	Tumor	61	Male	Primary	IB
T10_CTACGTCAGAGGTACC	1.94679	3.0765	3.41041	CD8Tex	CD8Tex	T10	Tumor	61	Male	Primary	IB
T10_CTACGTCAGCAATATG	7.72428	10.268	3.07502	B	B	T10	Tumor	61	Male	Primary	IB
T10_CTACGTCAGGTAAACT	43.5586	6.01468	11.1661	Stellate	Stellate	T10	Tumor	61	Male	Primary	IB
T10_CTACGTCCATTTCAGG	35.0334	9.1447	-4.59045	Endothelial	Endothelial	T10	Tumor	61	Male	Primary	IB
T10_CTAGAGTGTGAGGGTT	17.3771	5.59022	11.0319	Stellate	Stellate	T10	Tumor	61	Male	Primary	IB
T10_CTAGAGTTCTAGCACA	0.329328	10.4306	4.75464	CD8Tex	CD8Tex	T10	Tumor	61	Male	Primary	IB
T10_CTAGTGAGTAGCGCAA	15.9764	4.567	1.53305	CD8Tex	CD8Tex	T10	Tumor	61	Male	Primary	IB
T10_CTAGTGATCACCCTCA	16.4135	5.82593	9.80355	Stellate	Stellate	T10	Tumor	61	Male	Primary	IB
T10_CTAGTGATCCCTTGCA	-18.3786	-3.0547	2.97749	DC	pDC	T10	Tumor	61	Male	Primary	IB
T10_CTAGTGATCTACCAGA	1.33572	-15.4116	-5.9856	Endocrine	Endocrine	T10	Tumor	61	Male	Primary	IB
T10_CTCACACCAAGCTGTT	19.2948	-9.64419	-3.36562	Malignant	Malignant	T10	Tumor	61	Male	Primary	IB
T10_CTCACACGTTATGTGC	-26.9788	10.3485	3.1531	B	B	T10	Tumor	61	Male	Primary	IB
T10_CTCACACTCGTCCGTT	-13.304	10.2488	-6.81899	Endothelial	Endothelial	T10	Tumor	61	Male	Primary	IB
T10_CTCAGAAAGTGGTAGC	0.346284	5.93194	10.4498	Stellate	Stellate	T10	Tumor	61	Male	Primary	IB
T10_CTCAGAACAGTCACTA	0.528386	10.8529	-2.02466	Endothelial	Endothelial	T10	Tumor	61	Male	Primary	IB
T10_CTCAGAATCTGGCGAC	-8.78182	10.1845	3.03651	B	B	T10	Tumor	61	Male	Primary	IB
T10_CTCATTATCATGTCCC	1.70059	-2.63273	-8.43734	Ductal	Ductal	T10	Tumor	61	Male	Primary	IB
T10_CTCATTATCGCCTGAG	3.6475	10.5278	4.95952	CD8Tex	CD8Tex	T10	Tumor	61	Male	Primary	IB
T10_CTCCTAGTCATGTAGC	-8.36922	6.71876	9.68838	Stellate	Stellate	T10	Tumor	61	Male	Primary	IB
T10_CTCCTAGTCGAGAACG	17.8278	4.09982	4.26524	CD8Tex	CD8Tex	T10	Tumor	61	Male	Primary	IB
T10_CTCCTAGTCGGTCCGA	-7.83272	4.69976	1.78097	CD8Tex	CD8Tex	T10	Tumor	61	Male	Primary	IB
T10_CTCGAGGAGCAATATG	-32.0569	-2.43432	1.97214	Mono/Macro	Monocyte	T10	Tumor	61	Male	Primary	IB
T10_CTCGAGGAGTGGGCTA	4.6785	6.20887	9.38076	Stellate	Stellate	T10	Tumor	61	Male	Primary	IB
T10_CTCGAGGCAATCGAAA	13.427	4.73669	11.1496	Stellate	Stellate	T10	Tumor	61	Male	Primary	IB
T10_CTCGAGGTCAACCATG	15.9004	-3.14109	3.66388	DC	pDC	T10	Tumor	61	Male	Primary	IB
T10_CTCGGAGCAGATCTGT	-18.1094	10.3471	3.1245	CD8Tex	CD8Tex	T10	Tumor	61	Male	Primary	IB
T10_CTCGGAGGTCTAAAGA	-33.3784	10.9382	-2.01427	Endothelial	Endothelial	T10	Tumor	61	Male	Primary	IB
T10_CTCGGAGTCGGATGTT	-7.00338	10.4172	5.075	CD8Tex	CD8Tex	T10	Tumor	61	Male	Primary	IB
T10_CTCGGGATCCAGTAGT	22.9097	4.26639	11.7124	Stellate	Stellate	T10	Tumor	61	Male	Primary	IB
T10_CTCGTACGTAGCGCAA	11.8499	9.96943	-5.309	Endothelial	Endothelial	T10	Tumor	61	Male	Primary	IB
T10_CTCGTCAAGATCCGAG	16.8721	-0.444048	10.5196	Fibroblasts	Fibroblasts	T10	Tumor	61	Male	Primary	IB
T10_CTCTAATAGACCTTTG	28.9164	-9.84708	-3.07664	Malignant	Malignant	T10	Tumor	61	Male	Primary	IB
T10_CTCTAATAGCGCTTAT	-69.8997	10.354	3.15328	B	B	T10	Tumor	61	Male	Primary	IB
T10_CTCTAATAGGGTGTTG	-5.7678	10.3223	-5.3101	Endothelial	Endothelial	T10	Tumor	61	Male	Primary	IB
T10_CTCTACGGTGCTCTTC	-4.43195	6.64312	10.0159	Stellate	Stellate	T10	Tumor	61	Male	Primary	IB
T10_CTCTGGTGTAGCGTCC	9.14675	3.69024	10.8241	Stellate	Stellate	T10	Tumor	61	Male	Primary	IB
T10_CTGAAACTCTGATTCT	-4.07721	1.79872	9.44683	Fibroblasts	Fibroblasts	T10	Tumor	61	Male	Primary	IB
T10_CTGAAGTCAATACGCT	-4.87143	10.7791	-1.6697	Endothelial	Endothelial	T10	Tumor	61	Male	Primary	IB
T10_CTGAAGTTCTCCCTGA	35.0594	9.5536	-4.39431	Endothelial	Endothelial	T10	Tumor	61	Male	Primary	IB
T10_CTGATAGGTACCATCA	9.92385	-3.5545	3.12169	Mono/Macro	Monocyte	T10	Tumor	61	Male	Primary	IB
T10_CTGATAGTCCTCAATT	-16.5073	6.19179	9.70223	Stellate	Stellate	T10	Tumor	61	Male	Primary	IB
T10_CTGATCCAGCGTAATA	1.42186	4.49117	11.2068	Stellate	Stellate	T10	Tumor	61	Male	Primary	IB
T10_CTGCCTACACCACGTG	18.099	4.59241	11.6205	Stellate	Stellate	T10	Tumor	61	Male	Primary	IB
T10_CTGCCTATCGCGGATC	28.9172	4.58855	2.01745	CD8Tex	CD8Tex	T10	Tumor	61	Male	Primary	IB
T10_CTGCCTATCGGAAACG	9.10359	3.43771	10.2525	Stellate	Stellate	T10	Tumor	61	Male	Primary	IB
T10_CTGCGGATCCACTCCA	34.5258	10.5261	4.97125	CD8Tex	CD8Tex	T10	Tumor	61	Male	Primary	IB
T10_CTGCGGATCGAATGCT	-15.6662	3.64737	10.2746	Stellate	Stellate	T10	Tumor	61	Male	Primary	IB
T10_CTGCGGATCTAACGGT	1.80816	4.61494	2.071	CD8Tex	CD8Tex	T10	Tumor	61	Male	Primary	IB
T10_CTGCTGTAGCGTCTAT	-3.94043	6.66433	10.2298	Stellate	Stellate	T10	Tumor	61	Male	Primary	IB
T10_CTGCTGTCACAGCGTC	-1.38388	-9.27474	-3.73126	Malignant	Malignant	T10	Tumor	61	Male	Primary	IB
T10_CTGTGCTAGCCACGTC	15.2737	-8.37217	-3.62727	Malignant	Malignant	T10	Tumor	61	Male	Primary	IB
T10_CTGTGCTGTACCGAGA	3.81618	4.27132	10.0539	Stellate	Stellate	T10	Tumor	61	Male	Primary	IB
T10_CTGTGCTGTCCATCCT	2.69152	4.52622	1.84534	CD8Tex	CD8Tex	T10	Tumor	61	Male	Primary	IB
T10_CTGTGCTTCTGCTGTC	0.150258	5.49107	11.0623	Stellate	Stellate	T10	Tumor	61	Male	Primary	IB
T10_CTTAACTAGCGGCTTC	20.6583	4.35252	4.42952	CD8Tex	CD8Tex	T10	Tumor	61	Male	Primary	IB
T10_CTTAACTCATCCTTGC	-23.0747	10.3892	4.89962	CD8Tex	CD8Tex	T10	Tumor	61	Male	Primary	IB
T10_CTTAACTCATCGACGC	7.40963	5.05279	11.3654	Stellate	Stellate	T10	Tumor	61	Male	Primary	IB
T10_CTTACCGCAGGAATCG	16.1314	6.65358	9.72865	Stellate	Stellate	T10	Tumor	61	Male	Primary	IB
T10_CTTACCGGTCTCGTTC	19.426	-9.33499	-8.04056	Malignant	Malignant	T10	Tumor	61	Male	Primary	IB
T10_CTTACCGGTGGGTATG	-18.3792	4.36945	2.66919	CD8Tex	CD8Tex	T10	Tumor	61	Male	Primary	IB
T10_CTTAGGACATGCAACT	-10.0005	-9.56994	-3.09914	Malignant	Malignant	T10	Tumor	61	Male	Primary	IB
T10_CTTAGGATCGGGAGTA	6.89614	4.25047	1.5985	CD8Tex	CD8Tex	T10	Tumor	61	Male	Primary	IB
T10_CTTCTCTGTAAGTGTA	9.51851	10.2641	3.2228	CD8Tex	CD8Tex	T10	Tumor	61	Male	Primary	IB
T10_CTTCTCTTCGACAGCC	46.0822	5.25612	10.7007	Stellate	Stellate	T10	Tumor	61	Male	Primary	IB
T10_CTTGGCTCACCGGAAA	-3.28153	10.5217	5.00276	CD8Tex	CD8Tex	T10	Tumor	61	Male	Primary	IB
T10_CTTTGCGCACCGAAAG	-39.2897	-2.68437	4.66659	DC	pDC	T10	Tumor	61	Male	Primary	IB
T10_CTTTGCGTCACGCATA	-11.6506	10.5519	4.96495	CD8Tex	CD8Tex	T10	Tumor	61	Male	Primary	IB
T10_GAAACTCAGACGCAAC	4.47478	10.2366	3.13284	CD8Tex	CD8Tex	T10	Tumor	61	Male	Primary	IB
T10_GAAACTCAGTTAGCGG	-4.83583	10.1747	-6.99931	Endothelial	Endothelial	T10	Tumor	61	Male	Primary	IB
T10_GAAATGAAGCATGGCA	-58.1249	6.03668	9.50038	Stellate	Stellate	T10	Tumor	61	Male	Primary	IB
T10_GAAATGACACAGGTTT	-25.5233	6.02861	10.4122	Stellate	Stellate	T10	Tumor	61	Male	Primary	IB
T10_GAAATGACATCCCATC	-25.9869	9.92458	-4.26761	Endothelial	Endothelial	T10	Tumor	61	Male	Primary	IB
T10_GAAATGAGTCACAAGG	33.3165	10.9744	-2.14128	Endothelial	Endothelial	T10	Tumor	61	Male	Primary	IB
T10_GAACCTAGTACCAGTT	-10.6394	8.64077	1.81598	B	B	T10	Tumor	61	Male	Primary	IB
T10_GAACGGAAGCTGCCCA	-52.3965	6.38258	9.2718	Stellate	Stellate	T10	Tumor	61	Male	Primary	IB
T10_GAACGGACACTTCTGC	11.3095	1.82903	9.43747	Fibroblasts	Fibroblasts	T10	Tumor	61	Male	Primary	IB
T10_GAACGGAGTCAATACC	-12.4765	9.53582	5.02645	CD8Tex	CD8Tex	T10	Tumor	61	Male	Primary	IB
T10_GAACGGATCTTAGCCC	-7.50678	-0.190447	9.21971	Fibroblasts	Fibroblasts	T10	Tumor	61	Male	Primary	IB
T10_GAATAAGGTTTGGGCC	-36.1711	10.6206	-1.94948	Endothelial	Endothelial	T10	Tumor	61	Male	Primary	IB
T10_GAATAAGTCTCTTGAT	-10.883	10.195	4.65402	CD8Tex	CD8Tex	T10	Tumor	61	Male	Primary	IB
T10_GAATGAAAGACGCTTT	-14.0558	4.4628	10.2987	Stellate	Stellate	T10	Tumor	61	Male	Primary	IB
T10_GAATGAAAGGTTCCTA	-15.2807	4.39717	10.8695	Stellate	Stellate	T10	Tumor	61	Male	Primary	IB
T10_GACACGCAGGATGTAT	13.8114	-9.4561	-3.88848	Malignant	Malignant	T10	Tumor	61	Male	Primary	IB
T10_GACACGCTCAGTGCAT	-23.7567	3.93408	3.96491	CD8Tex	CD8Tex	T10	Tumor	61	Male	Primary	IB
T10_GACACGCTCGATAGAA	4.74913	10.1375	-6.66985	Endothelial	Endothelial	T10	Tumor	61	Male	Primary	IB
T10_GACAGAGAGTTGTAGA	-0.580137	6.00274	10.526	Stellate	Stellate	T10	Tumor	61	Male	Primary	IB
T10_GACAGAGCATTCGACA	-33.295	-2.22756	4.83779	DC	pDC	T10	Tumor	61	Male	Primary	IB
T10_GACAGAGTCTAACTGG	15.627	5.55085	10.4732	Stellate	Stellate	T10	Tumor	61	Male	Primary	IB
T10_GACCAATCAAGCGCTC	25.3516	-5.09005	2.72192	Mono/Macro	Macrophage	T10	Tumor	61	Male	Primary	IB
T10_GACCAATGTATGAATG	12.378	-9.27589	-3.65338	Malignant	Malignant	T10	Tumor	61	Male	Primary	IB
T10_GACCAATGTTCAGTAC	23.4016	10.5398	-4.17744	Endothelial	Endothelial	T10	Tumor	61	Male	Primary	IB
T10_GACCTGGCAAAGCAAT	-52.4516	4.67063	1.38002	CD8Tex	CD8Tex	T10	Tumor	61	Male	Primary	IB
T10_GACCTGGCATTACGAC	44.1352	4.62634	1.58267	CD8Tex	CD8Tex	T10	Tumor	61	Male	Primary	IB
T10_GACGCGTCAGCCAATT	-8.98387	-8.32093	-3.97411	Malignant	Malignant	T10	Tumor	61	Male	Primary	IB
T10_GACGCGTGTGACGCCT	52.6893	4.56665	1.44653	CD8Tex	CD8Tex	T10	Tumor	61	Male	Primary	IB
T10_GACGGCTAGTTTCCTT	-13.5796	3.79122	9.24819	Fibroblasts	Fibroblasts	T10	Tumor	61	Male	Primary	IB
T10_GACGTGCAGTAACCCT	6.10695	5.16709	9.03197	Stellate	Stellate	T10	Tumor	61	Male	Primary	IB
T10_GACGTGCGTGTGAAAT	2.84425	10.5775	4.9224	CD8Tex	CD8Tex	T10	Tumor	61	Male	Primary	IB
T10_GACGTGCTCTCAAGTG	-12.5149	10.2242	5.37543	CD8Tex	CD8Tex	T10	Tumor	61	Male	Primary	IB
T10_GACGTTATCCGGCACA	-26.3392	6.35833	9.82771	Stellate	Stellate	T10	Tumor	61	Male	Primary	IB
T10_GACTAACGTGATAAAC	31.7986	10.7451	-1.65457	Endothelial	Endothelial	T10	Tumor	61	Male	Primary	IB
T10_GACTAACGTTGTGGAG	-2.91818	4.50289	4.61923	CD8Tex	CD8Tex	T10	Tumor	61	Male	Primary	IB
T10_GACTACAGTTCAGGCC	-3.16111	-9.29455	-8.14768	Malignant	Malignant	T10	Tumor	61	Male	Primary	IB
T10_GACTACATCAGCTGGC	-9.98433	9.19367	5.17336	CD8Tex	CD8Tex	T10	Tumor	61	Male	Primary	IB
T10_GACTGCGAGTTGAGTA	35.5653	4.73775	1.93118	CD8Tex	CD8Tex	T10	Tumor	61	Male	Primary	IB
T10_GACTGCGCAGTATAAG	-13.1342	5.25647	10.7015	Stellate	Stellate	T10	Tumor	61	Male	Primary	IB
T10_GACTGCGGTTGGTAAA	22.869	3.30584	9.264	Fibroblasts	Fibroblasts	T10	Tumor	61	Male	Primary	IB
T10_GAGGTGAAGAGTTGGC	80.504	4.6307	2.05475	CD8Tex	CD8Tex	T10	Tumor	61	Male	Primary	IB
T10_GAGGTGAAGTGTCTCA	-2.53641	6.43391	9.56426	Stellate	Stellate	T10	Tumor	61	Male	Primary	IB
T10_GAGGTGACACTCAGGC	3.01834	6.44047	9.91028	Stellate	Stellate	T10	Tumor	61	Male	Primary	IB
T10_GAGGTGAGTAGCGCTC	32.3839	3.95028	1.96142	CD8Tex	CD8Tex	T10	Tumor	61	Male	Primary	IB
T10_GAGGTGATCATTATCC	4.2573	10.4499	5.04511	CD8Tex	CD8Tex	T10	Tumor	61	Male	Primary	IB
T10_GAGGTGATCCGAACGC	-25.9186	10.6483	-2.85195	Endothelial	Endothelial	T10	Tumor	61	Male	Primary	IB
T10_GAGTCCGAGATCCCGC	-25.1459	10.6656	4.7398	CD8Tex	CD8Tex	T10	Tumor	61	Male	Primary	IB
T10_GAGTCCGAGCTAACTC	-35.726	10.3666	5.44241	CD8Tex	CD8Tex	T10	Tumor	61	Male	Primary	IB
T10_GAGTCCGGTACGCTGC	-33.163	5.38894	10.3447	Stellate	Stellate	T10	Tumor	61	Male	Primary	IB
T10_GATCAGTAGCTGAACG	2.20024	2.89475	0.753763	B	B	T10	Tumor	61	Male	Primary	IB
T10_GATCAGTAGGAATGGA	22.8136	3.72662	10.0771	Stellate	Stellate	T10	Tumor	61	Male	Primary	IB
T10_GATCAGTCAACTGGCC	26.4539	10.3091	4.73441	CD8Tex	CD8Tex	T10	Tumor	61	Male	Primary	IB
T10_GATCAGTCAATTCCTT	-19.3545	10.5261	4.97666	CD8Tex	CD8Tex	T10	Tumor	61	Male	Primary	IB
T10_GATCAGTGTCTAGAGG	-63.2911	10.128	3.39229	CD8Tex	CD8Tex	T10	Tumor	61	Male	Primary	IB
T10_GATCGCGCAGCATGAG	-20.7643	-0.921122	3.12968	Mono/Macro	Monocyte	T10	Tumor	61	Male	Primary	IB
T10_GATCGCGGTCGTCTTC	23.8094	0.0532234	10.1164	Fibroblasts	Fibroblasts	T10	Tumor	61	Male	Primary	IB
T10_GATCGCGTCACCTTAT	9.53071	8.44116	2.41695	B	B	T10	Tumor	61	Male	Primary	IB
T10_GATCGCGTCTGATACG	2.12986	4.6049	1.16061	CD8Tex	CD8Tex	T10	Tumor	61	Male	Primary	IB
T10_GATCGCGTCTTAACCT	13.1974	-7.52387	-3.72742	Malignant	Malignant	T10	Tumor	61	Male	Primary	IB
T10_GATCTAGCAGTCGTGC	-13.591	10.3156	5.28799	CD8Tex	CD8Tex	T10	Tumor	61	Male	Primary	IB
T10_GATGAAAAGCAGACTG	-5.51639	5.60318	11.7271	Stellate	Stellate	T10	Tumor	61	Male	Primary	IB
T10_GATGAGGTCGTCCAGG	-23.1065	10.8516	-1.95422	Endothelial	Endothelial	T10	Tumor	61	Male	Primary	IB
T10_GATGCTAAGACAGACC	30.8229	4.56407	1.35903	CD8Tex	CD8Tex	T10	Tumor	61	Male	Primary	IB
T10_GATGCTAAGTCGTTTG	-50.8449	5.48693	11.6877	Stellate	Stellate	T10	Tumor	61	Male	Primary	IB
T10_GATGCTAGTTCGCGAC	9.9193	9.84533	-6.73531	Endothelial	Endothelial	T10	Tumor	61	Male	Primary	IB
T10_GATTCAGCAGACAAAT	-2.38749	9.9063	-4.41189	Endothelial	Endothelial	T10	Tumor	61	Male	Primary	IB
T10_GATTCAGGTCGGCTCA	-29.6448	1.82407	9.44648	Fibroblasts	Fibroblasts	T10	Tumor	61	Male	Primary	IB
T10_GCAAACTGTAAACGCG	-2.35589	-1.61391	11.0784	Fibroblasts	Fibroblasts	T10	Tumor	61	Male	Primary	IB
T10_GCAATCATCGTTTATC	-39.5038	10.1601	5.46808	CD8Tex	CD8Tex	T10	Tumor	61	Male	Primary	IB
T10_GCACATACAGCCTTGG	0.321341	10.5052	-2.85639	Endothelial	Endothelial	T10	Tumor	61	Male	Primary	IB
T10_GCACATATCAAACCGT	2.12234	6.27229	11.2687	Stellate	Stellate	T10	Tumor	61	Male	Primary	IB
T10_GCACTCTAGCGCCTTG	-9.16911	4.50662	1.28886	CD8Tex	CD8Tex	T10	Tumor	61	Male	Primary	IB
T10_GCACTCTGTCCCTACT	-11.3191	9.78988	-5.55539	Endothelial	Endothelial	T10	Tumor	61	Male	Primary	IB
T10_GCAGCCATCAAACCGT	-22.8362	1.95704	9.44742	Fibroblasts	Fibroblasts	T10	Tumor	61	Male	Primary	IB
T10_GCAGTTACAATGGTCT	19.3938	10.4887	-4.9869	Endothelial	Endothelial	T10	Tumor	61	Male	Primary	IB
T10_GCAGTTACAGCTCGAC	9.76717	10.4582	-4.73825	Endothelial	Endothelial	T10	Tumor	61	Male	Primary	IB
T10_GCAGTTACATTCTTAC	-24.5362	10.3294	5.394	CD8Tex	CD8Tex	T10	Tumor	61	Male	Primary	IB
T10_GCATACATCCTCATTA	0.255935	10.334	-3.33915	Endothelial	Endothelial	T10	Tumor	61	Male	Primary	IB
T10_GCATGATAGGATTCGG	-1.83699	9.84369	-5.87759	Endothelial	Endothelial	T10	Tumor	61	Male	Primary	IB
T10_GCATGATGTGCACGAA	0.157682	5.83392	10.5128	Stellate	Stellate	T10	Tumor	61	Male	Primary	IB
T10_GCATGCGAGAATAGGG	-12.7069	5.99112	9.99424	Stellate	Stellate	T10	Tumor	61	Male	Primary	IB
T10_GCATGCGGTTACGTCA	-6.51832	10.7469	-5.00503	Endothelial	Endothelial	T10	Tumor	61	Male	Primary	IB
T10_GCATGCGTCAGTCCCT	-21.0329	4.72825	8.924	Fibroblasts	Fibroblasts	T10	Tumor	61	Male	Primary	IB
T10_GCATGTAAGCCAGAAC	1.92404	-3.45506	3.03244	Mono/Macro	Monocyte	T10	Tumor	61	Male	Primary	IB
T10_GCATGTAGTGAGCGAT	-4.30846	5.96274	10.4027	Stellate	Stellate	T10	Tumor	61	Male	Primary	IB
T10_GCATGTATCGGCGGTT	29.8711	-3.09595	3.79917	Mono/Macro	Monocyte	T10	Tumor	61	Male	Primary	IB
T10_GCATGTATCTGGTGTA	-10.8893	2.81395	3.02294	CD8Tex	CD8Tex	T10	Tumor	61	Male	Primary	IB
T10_GCCAAATAGATCCGAG	28.5571	9.56782	-4.69781	Endothelial	Endothelial	T10	Tumor	61	Male	Primary	IB
T10_GCCAAATAGCCGTCGT	23.5386	6.42721	9.16662	Stellate	Stellate	T10	Tumor	61	Male	Primary	IB
T10_GCCAAATGTATTCTCT	-22.5616	9.60075	-5.4871	Endothelial	Endothelial	T10	Tumor	61	Male	Primary	IB
T10_GCCTCTACACCTGGTG	19.3828	3.64957	4.03147	CD8Tex	CD8Tex	T10	Tumor	61	Male	Primary	IB
T10_GCCTCTACAGCCTTGG	-33.0662	4.21055	10.9561	Stellate	Stellate	T10	Tumor	61	Male	Primary	IB
T10_GCGACCAAGTCCATAC	33.3062	10.1874	-6.77033	Endothelial	Endothelial	T10	Tumor	61	Male	Primary	IB
T10_GCGACCAAGTGCGTGA	5.65125	5.48387	11.3277	Stellate	Stellate	T10	Tumor	61	Male	Primary	IB
T10_GCGACCACAATGTAAG	-34.3668	10.3181	-4.30286	Endothelial	Endothelial	T10	Tumor	61	Male	Primary	IB
T10_GCGACCAGTTCGTCTC	11.8197	-3.14808	2.27489	DC	pDC	T10	Tumor	61	Male	Primary	IB
T10_GCGCAACCAAAGGCGT	31.6118	4.17884	1.90262	CD8Tex	CD8Tex	T10	Tumor	61	Male	Primary	IB
T10_GCGCAGTAGCTAGTCT	8.04091	-2.77959	0.863746	Mono/Macro	Monocyte	T10	Tumor	61	Male	Primary	IB
T10_GCGCAGTAGTCATCCA	0.753752	4.94291	10.4049	Stellate	Stellate	T10	Tumor	61	Male	Primary	IB
T10_GCGCAGTCACCCATTC	-13.2238	-0.62947	10.2396	Fibroblasts	Fibroblasts	T10	Tumor	61	Male	Primary	IB
T10_GCGCAGTTCTACTATC	-17.5124	10.7905	-2.17295	Endothelial	Endothelial	T10	Tumor	61	Male	Primary	IB
T10_GCGCCAAGTATGAAAC	21.5393	4.5744	1.86229	CD8Tex	CD8Tex	T10	Tumor	61	Male	Primary	IB
T10_GCGCGATTCCCAACGG	36.1228	5.49243	10.6335	Stellate	Stellate	T10	Tumor	61	Male	Primary	IB
T10_GCGCGATTCGTGGTCG	-2.84992	6.10769	10.7387	Stellate	Stellate	T10	Tumor	61	Male	Primary	IB
T10_GCGGGTTCACTTGGAT	-15.2202	10.7689	-2.11366	Endothelial	Endothelial	T10	Tumor	61	Male	Primary	IB
T10_GCTCCTACAGCTGCAC	-22.1973	10.6852	-2.16626	Endothelial	Endothelial	T10	Tumor	61	Male	Primary	IB
T10_GCTCTGTTCTGATTCT	2.84996	3.74384	11.0407	Stellate	Stellate	T10	Tumor	61	Male	Primary	IB
T10_GCTGCGAAGGCTAGAC	12.0466	10.3877	5.03189	CD8Tex	CD8Tex	T10	Tumor	61	Male	Primary	IB
T10_GCTGCGAGTCAACTGT	-71.0302	5.9156	10.978	Stellate	Stellate	T10	Tumor	61	Male	Primary	IB
T10_GCTGCTTAGTACGTTC	6.42904	6.78773	9.78838	Stellate	Stellate	T10	Tumor	61	Male	Primary	IB
T10_GCTGCTTGTTGGACCC	14.7961	6.66165	9.03389	Stellate	Stellate	T10	Tumor	61	Male	Primary	IB
T10_GCTGGGTCAGGTGCCT	-1.1671	-10.1019	-2.65845	Malignant	Malignant	T10	Tumor	61	Male	Primary	IB
T10_GCTGGGTTCGTACCGG	29.2486	-2.39159	11.3495	Fibroblasts	Fibroblasts	T10	Tumor	61	Male	Primary	IB
T10_GCTTCCACATTCTTAC	-12.8892	-1.8183	2.76389	DC	pDC	T10	Tumor	61	Male	Primary	IB
T10_GCTTGAAAGTCATGCT	36.9139	8.64875	1.86958	B	B	T10	Tumor	61	Male	Primary	IB
T10_GCTTGAAGTGACGCCT	-8.17696	6.10448	10.9647	Stellate	Stellate	T10	Tumor	61	Male	Primary	IB
T10_GGAAAGCAGGCTCTTA	-45.1942	5.68817	11.6006	Stellate	Stellate	T10	Tumor	61	Male	Primary	IB
T10_GGAAAGCCAGGGCATA	-4.24571	6.11907	9.53352	Stellate	Stellate	T10	Tumor	61	Male	Primary	IB
T10_GGACAAGCAGCCAGAA	13.7668	3.27215	3.26029	CD8Tex	CD8Tex	T10	Tumor	61	Male	Primary	IB
T10_GGACAGACACACAGAG	13.2148	-9.27268	-3.72864	Malignant	Malignant	T10	Tumor	61	Male	Primary	IB
T10_GGACAGATCAACCATG	-8.3842	6.78707	9.31367	Stellate	Stellate	T10	Tumor	61	Male	Primary	IB
T10_GGACAGATCCGCGGTA	18.1253	6.05613	11.1365	Stellate	Stellate	T10	Tumor	61	Male	Primary	IB
T10_GGACATTTCTATCGCC	6.55025	-3.44877	3.17229	Mono/Macro	Monocyte	T10	Tumor	61	Male	Primary	IB
T10_GGAGCAAAGCTGCCCA	-37.3284	-3.34246	3.43773	DC	pDC	T10	Tumor	61	Male	Primary	IB
T10_GGAGCAACAGATCTGT	-27.2417	6.3121	10.5915	Stellate	Stellate	T10	Tumor	61	Male	Primary	IB
T10_GGAGCAAGTCTAGTGT	-23.2521	-2.80155	4.57517	DC	pDC	T10	Tumor	61	Male	Primary	IB
T10_GGAGCAAGTTGGAGGT	-6.16588	6.6281	1.06918	CD8Tex	CD8Tex	T10	Tumor	61	Male	Primary	IB
T10_GGAGCAATCCTGCAGG	10.5159	-0.401912	10.5007	Fibroblasts	Fibroblasts	T10	Tumor	61	Male	Primary	IB
T10_GGATGTTAGACATAAC	4.07328	3.72356	4.21439	CD8Tex	CD8Tex	T10	Tumor	61	Male	Primary	IB
T10_GGATGTTCACCGAATT	-5.83225	-2.42913	1.01333	Mono/Macro	Monocyte	T10	Tumor	61	Male	Primary	IB
T10_GGCAATTGTCGGCACT	-13.703	6.5306	10.3281	Stellate	Stellate	T10	Tumor	61	Male	Primary	IB
T10_GGCAATTTCCCTAACC	19.8349	4.54235	1.67542	CD8Tex	CD8Tex	T10	Tumor	61	Male	Primary	IB
T10_GGCCGATAGTAAGTAC	17.1991	4.53947	1.74799	CD8Tex	CD8Tex	T10	Tumor	61	Male	Primary	IB
T10_GGCGTGTCAAGCCTAT	-12.5251	3.61671	9.57729	Stellate	Stellate	T10	Tumor	61	Male	Primary	IB
T10_GGCGTGTGTGCCTGCA	-8.06636	4.46285	11.7279	Stellate	Stellate	T10	Tumor	61	Male	Primary	IB
T10_GGCTCGACATGTTGAC	18.9017	-1.1999	-4.68047	Acinar	Acinar	T10	Tumor	61	Male	Primary	IB
T10_GGCTCGATCGTGGACC	47.0486	9.93522	4.95718	CD8Tex	CD8Tex	T10	Tumor	61	Male	Primary	IB
T10_GGCTGGTAGATGCCAG	-65.9543	10.3442	5.37376	CD8Tex	CD8Tex	T10	Tumor	61	Male	Primary	IB
T10_GGCTGGTCACCTATCC	-14.8378	-1.7475	5.13046	DC	pDC	T10	Tumor	61	Male	Primary	IB
T10_GGCTGGTGTACGCTGC	-26.362	10.3933	4.94764	CD8Tex	CD8Tex	T10	Tumor	61	Male	Primary	IB
T10_GGCTGGTGTCATACTG	18.7348	9.893	5.45857	CD8Tex	CD8Tex	T10	Tumor	61	Male	Primary	IB
T10_GGGAGATAGTGAATTG	-13.2043	-9.63194	-3.70513	Malignant	Malignant	T10	Tumor	61	Male	Primary	IB
T10_GGGAGATTCGCAAACT	-13.7813	-9.70053	-3.66243	Malignant	Malignant	T10	Tumor	61	Male	Primary	IB
T10_GGGATGATCTCACATT	-32.9794	4.50344	4.43568	CD8Tex	CD8Tex	T10	Tumor	61	Male	Primary	IB
T10_GGGTCTGAGAAAGTGG	0.195546	-9.29409	-8.21872	Malignant	Malignant	T10	Tumor	61	Male	Primary	IB
T10_GGGTCTGAGAGTAATC	-16.8736	10.1732	3.01115	B	B	T10	Tumor	61	Male	Primary	IB
T10_GGGTCTGTCAACACTG	6.78876	6.85897	9.78502	Stellate	Stellate	T10	Tumor	61	Male	Primary	IB
T10_GGGTTGCAGAAACCGC	3.63231	-9.14574	-4.44946	Malignant	Malignant	T10	Tumor	61	Male	Primary	IB
T10_GGGTTGCGTCACAAGG	-40.5915	10.8435	-1.73566	Endothelial	Endothelial	T10	Tumor	61	Male	Primary	IB
T10_GGGTTGCGTGATAAGT	29.8593	4.49016	4.33767	CD8Tex	CD8Tex	T10	Tumor	61	Male	Primary	IB
T10_GGTATTGCAGTACACT	5.34988	9.92797	-6.89521	Endothelial	Endothelial	T10	Tumor	61	Male	Primary	IB
T10_GGTATTGGTTCTGAAC	-23.7308	4.69536	2.16106	CD8Tex	CD8Tex	T10	Tumor	61	Male	Primary	IB
T10_GGTGCGTCAAGTCATC	-17.8612	5.15499	10.845	Stellate	Stellate	T10	Tumor	61	Male	Primary	IB
T10_GGTGCGTTCCGTACAA	0.0110339	4.69755	1.93017	CD8Tex	CD8Tex	T10	Tumor	61	Male	Primary	IB
T10_GTAACTGAGCTGCAAG	43.4495	10.0528	4.82938	CD8Tex	CD8Tex	T10	Tumor	61	Male	Primary	IB
T10_GTAACTGCACCAGATT	-7.11311	4.56323	1.51692	CD8Tex	CD8Tex	T10	Tumor	61	Male	Primary	IB
T10_GTAACTGTCTGTACGA	-43.5705	10.1536	5.26379	CD8Tex	CD8Tex	T10	Tumor	61	Male	Primary	IB
T10_GTACGTACACCGCTAG	17.7642	9.70443	-4.12874	Endothelial	Endothelial	T10	Tumor	61	Male	Primary	IB
T10_GTACTCCAGTGGTAAT	0.752705	-2.79855	4.5814	DC	pDC	T10	Tumor	61	Male	Primary	IB
T10_GTACTCCGTCGCGTGT	3.75511	10.1971	-4.39542	Endothelial	Endothelial	T10	Tumor	61	Male	Primary	IB
T10_GTACTTTGTCGACTAT	-45.8331	10.4649	4.97243	CD8Tex	CD8Tex	T10	Tumor	61	Male	Primary	IB
T10_GTACTTTGTTCGGCAC	-41.1684	10.4823	-4.43474	Endothelial	Endothelial	T10	Tumor	61	Male	Primary	IB
T10_GTAGTCACAGACGCAA	28.6524	4.55782	1.22659	CD8Tex	CD8Tex	T10	Tumor	61	Male	Primary	IB
T10_GTATCTTTCATAGCAC	3.46375	5.15906	11.9674	Stellate	Stellate	T10	Tumor	61	Male	Primary	IB
T10_GTATTCTAGTACGTTC	-10.3927	4.52728	1.57111	CD8Tex	CD8Tex	T10	Tumor	61	Male	Primary	IB
T10_GTATTCTGTCCGAGTC	-53.9231	4.53203	10.3613	Stellate	Stellate	T10	Tumor	61	Male	Primary	IB
T10_GTCAAGTGTGCAACTT	12.9433	4.45454	10.9207	Stellate	Stellate	T10	Tumor	61	Male	Primary	IB
T10_GTCACAAAGACAGGCT	4.56352	5.83475	10.3347	Stellate	Stellate	T10	Tumor	61	Male	Primary	IB
T10_GTCACAAAGGGTGTGT	0.255364	10.6175	-3.33607	Endothelial	Endothelial	T10	Tumor	61	Male	Primary	IB
T10_GTCACAACAGGAATGC	-15.4686	10.578	4.95434	CD8Tex	CD8Tex	T10	Tumor	61	Male	Primary	IB
T10_GTCACAATCGCATGGC	11.1185	-9.55891	-2.5951	Malignant	Malignant	T10	Tumor	61	Male	Primary	IB
T10_GTCATTTCAGCAGTTT	30.8227	4.59094	1.74541	CD8Tex	CD8Tex	T10	Tumor	61	Male	Primary	IB
T10_GTCCTCAGTGGTCCGT	-92.3934	6.4867	10.6334	Stellate	Stellate	T10	Tumor	61	Male	Primary	IB
T10_GTCGGGTAGTGACTCT	12.7983	5.45496	11.5876	Stellate	Stellate	T10	Tumor	61	Male	Primary	IB
T10_GTCGGGTCAGTCCTTC	5.02593	4.181	11.3413	Stellate	Stellate	T10	Tumor	61	Male	Primary	IB
T10_GTCGGGTTCTTGGGTA	17.4209	-1.77889	10.5691	Fibroblasts	Fibroblasts	T10	Tumor	61	Male	Primary	IB
T10_GTCGTAAAGAGTAATC	-20.1961	10.6042	-2.60311	Endothelial	Endothelial	T10	Tumor	61	Male	Primary	IB
T10_GTCGTAAGTTCCACAA	17.6796	4.13757	11.49	Stellate	Stellate	T10	Tumor	61	Male	Primary	IB
T10_GTCTCGTAGGCCCTCA	32.8923	6.25096	10.4917	Stellate	Stellate	T10	Tumor	61	Male	Primary	IB
T10_GTCTCGTAGTGCTGCC	-0.585363	4.92201	10.8784	Stellate	Stellate	T10	Tumor	61	Male	Primary	IB
T10_GTCTTCGCAGGCGATA	22.7276	10.9288	-2.58118	Endothelial	Endothelial	T10	Tumor	61	Male	Primary	IB
T10_GTCTTCGTCCGCATAA	5.67251	-9.56227	-3.39675	Malignant	Malignant	T10	Tumor	61	Male	Primary	IB
T10_GTGAAGGAGCGCTCCA	28.8829	5.9235	10.7191	Stellate	Stellate	T10	Tumor	61	Male	Primary	IB
T10_GTGAAGGAGGTGACCA	-1.16456	-12.7968	-2.23934	Malignant	Malignant	T10	Tumor	61	Male	Primary	IB
T10_GTGCAGCAGAAAGTGG	38.2163	-9.49999	-3.60173	Malignant	Malignant	T10	Tumor	61	Male	Primary	IB
T10_GTGCATAAGCGAAGGG	49.9863	-7.7084	-4.58803	Malignant	Malignant	T10	Tumor	61	Male	Primary	IB
T10_GTGCGGTAGAAACGAG	-11.3032	9.22912	-3.96666	Endothelial	Endothelial	T10	Tumor	61	Male	Primary	IB
T10_GTGCGGTAGCGCCTTG	24.5451	4.39635	1.61238	CD8Tex	CD8Tex	T10	Tumor	61	Male	Primary	IB
T10_GTGCGGTAGTGTACTC	24.5248	4.55157	1.97677	CD8Tex	CD8Tex	T10	Tumor	61	Male	Primary	IB
T10_GTGCGGTCATGTAAGA	-6.35952	4.50928	1.46022	CD8Tex	CD8Tex	T10	Tumor	61	Male	Primary	IB
T10_GTGCGGTCATTCCTCG	-12.4379	4.94435	10.2905	Stellate	Stellate	T10	Tumor	61	Male	Primary	IB
T10_GTGCGGTGTAAATGAC	-1.28552	6.06684	9.12777	Stellate	Stellate	T10	Tumor	61	Male	Primary	IB
T10_GTGCGGTGTACTCAAC	-35.9791	4.54503	2.07203	CD8Tex	CD8Tex	T10	Tumor	61	Male	Primary	IB
T10_GTGCTTCGTCTAGCGC	-11.0365	-9.2736	-8.17347	Malignant	Malignant	T10	Tumor	61	Male	Primary	IB
T10_GTGTGCGGTGCGAAAC	-26.0671	4.51859	2.2593	CD8Tex	CD8Tex	T10	Tumor	61	Male	Primary	IB
T10_GTGTTAGTCTTACCTA	-7.09991	4.55895	11.0376	Stellate	Stellate	T10	Tumor	61	Male	Primary	IB
T10_GTTAAGCCACTACAGT	-15.4429	-9.61933	-3.37759	Malignant	Malignant	T10	Tumor	61	Male	Primary	IB
T10_GTTAAGCCATCCGGGT	-14.4826	2.07361	0.501493	B	B	T10	Tumor	61	Male	Primary	IB
T10_GTTAAGCCATGTTCCC	-18.1601	10.2203	4.75454	CD8Tex	CD8Tex	T10	Tumor	61	Male	Primary	IB
T10_GTTCATTAGAACTGTA	-17.7955	6.53661	9.65513	Stellate	Stellate	T10	Tumor	61	Male	Primary	IB
T10_GTTCATTCAGGGCATA	18.0929	10.1925	5.33506	CD8Tex	CD8Tex	T10	Tumor	61	Male	Primary	IB
T10_GTTCATTGTAGTAGTA	28.1454	10.9879	-2.11359	Endothelial	Endothelial	T10	Tumor	61	Male	Primary	IB
T10_GTTCATTGTCACCCAG	15.1292	6.64659	10.1836	Stellate	Stellate	T10	Tumor	61	Male	Primary	IB
T10_GTTCATTGTTCAGTAC	-82.3681	10.0441	-5.61319	Endothelial	Endothelial	T10	Tumor	61	Male	Primary	IB
T10_GTTCTCGGTTCCACAA	-23.3353	10.9669	-2.4526	Endothelial	Endothelial	T10	Tumor	61	Male	Primary	IB
T10_GTTTCTAAGACAAAGG	-41.8457	-5.44328	2.14503	Mono/Macro	Macrophage	T10	Tumor	61	Male	Primary	IB
T10_GTTTCTAAGGTGACCA	23.741	4.62445	1.2671	CD8Tex	CD8Tex	T10	Tumor	61	Male	Primary	IB
T10_GTTTCTACACGGTTTA	19.0976	4.42891	10.6476	Stellate	Stellate	T10	Tumor	61	Male	Primary	IB
T10_GTTTCTAGTCGCATCG	0.338747	10.3055	-3.43972	Endothelial	Endothelial	T10	Tumor	61	Male	Primary	IB
T10_GTTTCTAGTTGGGACA	51.6121	8.53821	1.91603	B	B	T10	Tumor	61	Male	Primary	IB
T10_TAAGCGTCACCCAGTG	8.67726	2.83731	8.30913	Stellate	Stellate	T10	Tumor	61	Male	Primary	IB
T10_TAAGTGCCAAGCCCAC	1.59165	6.84202	9.9156	Stellate	Stellate	T10	Tumor	61	Male	Primary	IB
T10_TACACGACACCGATAT	-14.1296	10.436	-3.52487	Endothelial	Endothelial	T10	Tumor	61	Male	Primary	IB
T10_TACACGATCTGAAAGA	8.20114	10.1056	5.22554	CD8Tex	CD8Tex	T10	Tumor	61	Male	Primary	IB
T10_TACAGTGGTCGACTGC	29.6288	10.0218	5.31748	CD8Tex	CD8Tex	T10	Tumor	61	Male	Primary	IB
T10_TACCTATAGTTGAGAT	-20.1815	10.4193	-3.67804	Endothelial	Endothelial	T10	Tumor	61	Male	Primary	IB
T10_TACCTATCAAACTGTC	-28.3914	6.32886	10.3972	Stellate	Stellate	T10	Tumor	61	Male	Primary	IB
T10_TACCTATCAGGTCCAC	17.362	6.51646	9.83936	Stellate	Stellate	T10	Tumor	61	Male	Primary	IB
T10_TACCTATCATGTTGAC	2.99547	10.6216	4.98047	CD8Tex	CD8Tex	T10	Tumor	61	Male	Primary	IB
T10_TACCTATTCCCAAGTA	1.94822	3.62113	4.61684	CD8Tex	CD8Tex	T10	Tumor	61	Male	Primary	IB
T10_TACCTTAAGCTTATCG	13.2322	6.65535	9.6562	Stellate	Stellate	T10	Tumor	61	Male	Primary	IB
T10_TACCTTAAGGAGCGTT	17.5021	-0.401135	5.1215	DC	pDC	T10	Tumor	61	Male	Primary	IB
T10_TACGGATAGGACAGAA	10.7357	-1.57268	2.28718	DC	pDC	T10	Tumor	61	Male	Primary	IB
T10_TACGGATTCCGTAGTA	-15.1455	4.51009	10.4599	Stellate	Stellate	T10	Tumor	61	Male	Primary	IB
T10_TACGGGCGTGAGTGAC	-20.1347	5.04877	10.8572	Stellate	Stellate	T10	Tumor	61	Male	Primary	IB
T10_TACGGGCTCGCCTGAG	32.2055	9.88608	-6.83908	Endothelial	Endothelial	T10	Tumor	61	Male	Primary	IB
T10_TACGGTAGTAGAGCTG	-8.58374	10.3046	3.21089	B	B	T10	Tumor	61	Male	Primary	IB
T10_TACGGTAGTCATGCCG	34.703	-1.62353	10.2833	Fibroblasts	Fibroblasts	T10	Tumor	61	Male	Primary	IB
T10_TACTCATCACCCATGG	29.3065	10.2577	-4.21892	Endothelial	Endothelial	T10	Tumor	61	Male	Primary	IB
T10_TACTCGCCACCGATAT	-4.81546	4.52047	1.48383	CD8Tex	CD8Tex	T10	Tumor	61	Male	Primary	IB
T10_TACTCGCCATGTAGTC	-53.8965	4.55601	10.8993	Stellate	Stellate	T10	Tumor	61	Male	Primary	IB
T10_TACTTACCAGGTCCAC	-5.73049	4.70083	4.66451	CD8Tex	CD8Tex	T10	Tumor	61	Male	Primary	IB
T10_TACTTGTAGATCTGCT	-5.66323	-8.94413	-3.87523	Malignant	Malignant	T10	Tumor	61	Male	Primary	IB
T10_TAGACCACAACCGCCA	15.3141	5.48121	11.4335	Stellate	Stellate	T10	Tumor	61	Male	Primary	IB
T10_TAGACCACAATTGCTG	4.8754	6.12386	11.2919	Stellate	Stellate	T10	Tumor	61	Male	Primary	IB
T10_TAGGCATCAGCCAATT	20.1826	4.50026	3.62715	CD8Tex	CD8Tex	T10	Tumor	61	Male	Primary	IB
T10_TAGGCATGTTAAAGTG	-0.658344	6.00212	10.9973	Stellate	Stellate	T10	Tumor	61	Male	Primary	IB
T10_TAGTGGTGTACCGGCT	-60.5337	3.53531	4.04564	CD8Tex	CD8Tex	T10	Tumor	61	Male	Primary	IB
T10_TAGTTGGTCACCCTCA	44.1397	4.80465	4.78301	CD8Tex	CD8Tex	T10	Tumor	61	Male	Primary	IB
T10_TATTACCCAAAGCAAT	51.7942	10.3428	4.95105	CD8Tex	CD8Tex	T10	Tumor	61	Male	Primary	IB
T10_TATTACCCAACGCACC	-2.09011	5.53391	10.9992	Stellate	Stellate	T10	Tumor	61	Male	Primary	IB
T10_TCAACGATCACCACCT	-1.46085	3.48589	4.10397	CD8Tex	CD8Tex	T10	Tumor	61	Male	Primary	IB
T10_TCAATCTCAGCTCGAC	-4.21316	1.84113	9.43674	Fibroblasts	Fibroblasts	T10	Tumor	61	Male	Primary	IB
T10_TCAATCTTCACGACTA	-21.5255	9.87635	-5.46167	Endothelial	Endothelial	T10	Tumor	61	Male	Primary	IB
T10_TCACGAAGTACCGTTA	-24.3587	9.83789	-5.22992	Endothelial	Endothelial	T10	Tumor	61	Male	Primary	IB
T10_TCAGATGAGACGCAAC	17.6643	4.55642	1.89626	CD8Tex	CD8Tex	T10	Tumor	61	Male	Primary	IB
T10_TCAGATGCAACAACCT	-8.23698	10.4027	-5.64186	Endothelial	Endothelial	T10	Tumor	61	Male	Primary	IB
T10_TCAGATGCATCATCCC	25.7263	10.1983	5.03496	CD8Tex	CD8Tex	T10	Tumor	61	Male	Primary	IB
T10_TCAGATGGTTCCGTCT	19.8422	3.39575	10.4185	Stellate	Stellate	T10	Tumor	61	Male	Primary	IB
T10_TCAGCAAGTCTAGCGC	-19.8432	-3.20195	2.42258	Mono/Macro	Monocyte	T10	Tumor	61	Male	Primary	IB
T10_TCAGCTCTCAATCTCT	-30.804	4.69167	1.75966	CD8Tex	CD8Tex	T10	Tumor	61	Male	Primary	IB
T10_TCAGGTAAGCGAGAAA	16.2746	10.2607	4.92253	CD8Tex	CD8Tex	T10	Tumor	61	Male	Primary	IB
T10_TCAGGTACACCACCAG	4.54022	10.4445	-3.46404	Endothelial	Endothelial	T10	Tumor	61	Male	Primary	IB
T10_TCAGGTAGTACAGACG	19.0153	-9.32055	-8.01272	Malignant	Malignant	T10	Tumor	61	Male	Primary	IB
T10_TCATTACAGTGACTCT	20.6096	4.19805	3.89355	CD8Tex	CD8Tex	T10	Tumor	61	Male	Primary	IB
T10_TCATTACCATGCTGGC	-59.0149	5.07428	11.5802	Stellate	Stellate	T10	Tumor	61	Male	Primary	IB
T10_TCATTACGTTTAGCTG	-13.2113	10.1937	-4.30538	Endothelial	Endothelial	T10	Tumor	61	Male	Primary	IB
T10_TCATTTGCAGTCACTA	-22.1325	5.02662	10.7883	Stellate	Stellate	T10	Tumor	61	Male	Primary	IB
T10_TCATTTGGTCTTTCAT	26.0136	4.32793	12.3208	Stellate	Stellate	T10	Tumor	61	Male	Primary	IB
T10_TCATTTGGTGTATGGG	-16.8124	6.92012	9.63132	Stellate	Stellate	T10	Tumor	61	Male	Primary	IB
T10_TCCACACTCATCATTC	18.5339	5.52253	10.4954	Stellate	Stellate	T10	Tumor	61	Male	Primary	IB
T10_TCCACACTCCTGCTTG	23.5791	6.91527	9.94086	Stellate	Stellate	T10	Tumor	61	Male	Primary	IB
T10_TCCACACTCGGCGCTA	-18.0842	10.1723	-4.0951	Endothelial	Endothelial	T10	Tumor	61	Male	Primary	IB
T10_TCCCGATGTTTGTGTG	3.17168	4.33627	10.6693	Stellate	Stellate	T10	Tumor	61	Male	Primary	IB
T10_TCGAGGCAGCGAGAAA	-3.92602	4.49826	2.33904	CD8Tex	CD8Tex	T10	Tumor	61	Male	Primary	IB
T10_TCGAGGCTCTTGACGA	-10.6836	-0.493273	9.16234	Fibroblasts	Fibroblasts	T10	Tumor	61	Male	Primary	IB
T10_TCGCGAGAGACCACGA	31.6985	7.01091	0.968264	CD8Tex	CD8Tex	T10	Tumor	61	Male	Primary	IB
T10_TCGCGAGGTCTGCAAT	9.63579	4.77982	4.74942	CD8Tex	CD8Tex	T10	Tumor	61	Male	Primary	IB
T10_TCGCGTTCAACTGGCC	-28.3637	10.3772	-7.00327	Endothelial	Endothelial	T10	Tumor	61	Male	Primary	IB
T10_TCGCGTTGTAAGGGCT	6.42048	-8.63182	-3.73067	Malignant	Malignant	T10	Tumor	61	Male	Primary	IB
T10_TCGCGTTTCATGTCCC	-50.186	4.48664	4.36559	CD8Tex	CD8Tex	T10	Tumor	61	Male	Primary	IB
T10_TCGGGACCATGCATGT	-47.6446	-3.09851	3.89217	DC	pDC	T10	Tumor	61	Male	Primary	IB
T10_TCGGTAAAGTACGCGA	-29.0893	-9.51003	-5.157	Malignant	Malignant	T10	Tumor	61	Male	Primary	IB
T10_TCGTAGACAATAGCGG	-12.6402	4.55721	2.03635	CD8Tex	CD8Tex	T10	Tumor	61	Male	Primary	IB
T10_TCGTAGATCCTTTCTC	-54.5919	9.91496	-5.27946	Endothelial	Endothelial	T10	Tumor	61	Male	Primary	IB
T10_TCTATTGAGATGTCGG	-1.99568	3.04825	3.3813	CD8Tex	CD8Tex	T10	Tumor	61	Male	Primary	IB
T10_TCTATTGAGCAATCTC	21.358	8.37763	2.38711	B	B	T10	Tumor	61	Male	Primary	IB
T10_TCTATTGAGGTGCACA	-22.3951	6.17983	9.36823	Stellate	Stellate	T10	Tumor	61	Male	Primary	IB
T10_TCTCATAAGTAGCCGA	24.2784	10.8687	-1.92272	Endothelial	Endothelial	T10	Tumor	61	Male	Primary	IB
T10_TCTCATAGTTCGCGAC	-0.301358	6.11367	10.9144	Stellate	Stellate	T10	Tumor	61	Male	Primary	IB
T10_TCTCTAACAATCACAC	11.105	4.63311	9.04297	Fibroblasts	Fibroblasts	T10	Tumor	61	Male	Primary	IB
T10_TCTGAGATCGGCTACG	20.0243	10.1097	5.30454	CD8Tex	CD8Tex	T10	Tumor	61	Male	Primary	IB
T10_TCTGAGATCGTGGTCG	-27.4576	3.89757	10.0515	Stellate	Stellate	T10	Tumor	61	Male	Primary	IB
T10_TCTGGAACATGTTCCC	19.4581	2.94064	3.19607	CD8Tex	CD8Tex	T10	Tumor	61	Male	Primary	IB
T10_TCTTCGGAGGCTAGAC	20.9535	10.6617	-1.91863	Endothelial	Endothelial	T10	Tumor	61	Male	Primary	IB
T10_TCTTTCCCAGATGGGT	-23.5975	5.3421	11.263	Stellate	Stellate	T10	Tumor	61	Male	Primary	IB
T10_TCTTTCCGTGCATCTA	2.81156	4.8888	10.9494	Stellate	Stellate	T10	Tumor	61	Male	Primary	IB
T10_TGAAAGAAGATCACGG	20.8588	10.4152	4.99812	CD8Tex	CD8Tex	T10	Tumor	61	Male	Primary	IB
T10_TGAAAGACACATGGGA	8.42258	-9.33899	-3.65599	Malignant	Malignant	T10	Tumor	61	Male	Primary	IB
T10_TGAAAGACAGCTGCAC	-13.3819	9.14887	-6.77382	Endothelial	Endothelial	T10	Tumor	61	Male	Primary	IB
T10_TGAAAGAGTTGATTCG	2.12498	9.84093	-4.10524	Endothelial	Endothelial	T10	Tumor	61	Male	Primary	IB
T10_TGACAACAGACCACGA	16.4595	10.8259	-1.57294	Endothelial	Endothelial	T10	Tumor	61	Male	Primary	IB
T10_TGACAACCACCAGATT	-65.8913	4.04068	4.33695	CD8Tex	CD8Tex	T10	Tumor	61	Male	Primary	IB
T10_TGACGGCAGGGTTTCT	-2.04611	3.94717	11.6004	Stellate	Stellate	T10	Tumor	61	Male	Primary	IB
T10_TGACTAGAGCACAGGT	2.20211	10.631	-5.06987	Endothelial	Endothelial	T10	Tumor	61	Male	Primary	IB
T10_TGACTAGCAATCCGAT	4.5774	4.86648	11.0326	Stellate	Stellate	T10	Tumor	61	Male	Primary	IB
T10_TGACTAGGTATTCTCT	18.0651	5.60563	4.10985	CD8Tex	CD8Tex	T10	Tumor	61	Male	Primary	IB
T10_TGACTTTCACGAGGTA	15.7939	4.09752	11.4823	Stellate	Stellate	T10	Tumor	61	Male	Primary	IB
T10_TGAGCATCATTAGGCT	-21.0979	-9.21486	-3.58375	Malignant	Malignant	T10	Tumor	61	Male	Primary	IB
T10_TGAGCATTCGCCGTGA	16.6174	10.2172	4.99112	CD8Tex	CD8Tex	T10	Tumor	61	Male	Primary	IB
T10_TGAGCATTCGCTTGTC	-21.16	4.41907	11.4675	Stellate	Stellate	T10	Tumor	61	Male	Primary	IB
T10_TGAGCCGTCTAGCACA	27.8487	6.45401	9.53201	Stellate	Stellate	T10	Tumor	61	Male	Primary	IB
T10_TGATTTCAGCGGATCA	0.330437	4.72237	11.8977	Stellate	Stellate	T10	Tumor	61	Male	Primary	IB
T10_TGATTTCAGTGCGATG	24.7768	-9.6145	-3.63892	Malignant	Malignant	T10	Tumor	61	Male	Primary	IB
T10_TGATTTCGTCATCGGC	26.3755	4.56544	10.4223	Stellate	Stellate	T10	Tumor	61	Male	Primary	IB
T10_TGATTTCTCGCGCCAA	45.9657	-3.3208	3.18978	DC	pDC	T10	Tumor	61	Male	Primary	IB
T10_TGCACCTAGCCACGTC	-23.3934	6.9745	9.71793	Stellate	Stellate	T10	Tumor	61	Male	Primary	IB
T10_TGCACCTGTCCTCCAT	-17.836	6.25427	9.64666	Stellate	Stellate	T10	Tumor	61	Male	Primary	IB
T10_TGCACCTTCGCGTTTC	12.0921	-9.25298	-8.20586	Malignant	Malignant	T10	Tumor	61	Male	Primary	IB
T10_TGCCAAACAGGGATTG	14.6218	-2.11683	10.6603	Fibroblasts	Fibroblasts	T10	Tumor	61	Male	Primary	IB
T10_TGCCAAATCCTGCTTG	-14.2035	-9.27209	-4.36613	Malignant	Malignant	T10	Tumor	61	Male	Primary	IB
T10_TGCGCAGAGCAGGCTA	-28.5075	5.69168	11.3691	Stellate	Stellate	T10	Tumor	61	Male	Primary	IB
T10_TGCGCAGCAAGCTGAG	-13.6076	5.58037	8.88592	Stellate	Stellate	T10	Tumor	61	Male	Primary	IB
T10_TGCGCAGCACAACTGT	-7.03778	4.71996	1.45188	CD8Tex	CD8Tex	T10	Tumor	61	Male	Primary	IB
T10_TGCGTGGAGTAGGCCA	-38.7851	-9.32465	-8.02084	Malignant	Malignant	T10	Tumor	61	Male	Primary	IB
T10_TGCGTGGCACATTAGC	-49.1748	5.0904	10.8275	Stellate	Stellate	T10	Tumor	61	Male	Primary	IB
T10_TGCGTGGCACGGCGTT	-51.4889	4.61447	11.8303	Stellate	Stellate	T10	Tumor	61	Male	Primary	IB
T10_TGCTACCAGCCACGTC	-2.26549	4.63472	1.53431	CD8Tex	CD8Tex	T10	Tumor	61	Male	Primary	IB
T10_TGCTACCCACCCAGTG	-26.8813	3.94778	10.284	Stellate	Stellate	T10	Tumor	61	Male	Primary	IB
T10_TGCTGCTGTCCAGTTA	9.0615	4.62705	1.4716	CD8Tex	CD8Tex	T10	Tumor	61	Male	Primary	IB
T10_TGCTGCTGTGCAGTAG	-8.71509	10.5773	-2.08243	Endothelial	Endothelial	T10	Tumor	61	Male	Primary	IB
T10_TGCTGCTTCACCGGGT	-25.2537	4.55167	1.45576	CD8Tex	CD8Tex	T10	Tumor	61	Male	Primary	IB
T10_TGCTGCTTCCGTTGTC	-26.1925	5.88616	10.6447	Stellate	Stellate	T10	Tumor	61	Male	Primary	IB
T10_TGGACGCCATTATCTC	-59.4346	10.5568	-6.05851	Endothelial	Endothelial	T10	Tumor	61	Male	Primary	IB
T10_TGGACGCGTCAAAGAT	-16.9277	9.64673	-4.50769	Endothelial	Endothelial	T10	Tumor	61	Male	Primary	IB
T10_TGGACGCTCGCTTAGA	-41.1276	6.29148	11.2305	Stellate	Stellate	T10	Tumor	61	Male	Primary	IB
T10_TGGCCAGCAATCCAAC	21.1757	-6.22143	-3.36542	Malignant	Malignant	T10	Tumor	61	Male	Primary	IB
T10_TGGCGCACACACAGAG	15.7952	4.60858	1.10636	CD8Tex	CD8Tex	T10	Tumor	61	Male	Primary	IB
T10_TGGCGCATCGACGGAA	-47.5951	4.58099	1.38025	CD8Tex	CD8Tex	T10	Tumor	61	Male	Primary	IB
T10_TGGCTGGTCCAACCAA	2.89289	-2.84359	3.5471	Mono/Macro	Monocyte	T10	Tumor	61	Male	Primary	IB
T10_TGGGAAGCAATCTGCA	23.6499	-8.15479	-4.49147	Malignant	Malignant	T10	Tumor	61	Male	Primary	IB
T10_TGGGAAGGTTGGACCC	22.1018	-0.517673	2.65579	DC	pDC	T10	Tumor	61	Male	Primary	IB
T10_TGGTTAGTCGCAAGCC	-38.7278	10.3118	-3.61012	Endothelial	Endothelial	T10	Tumor	61	Male	Primary	IB
T10_TGGTTCCAGTATTGGA	-9.466	9.60506	-6.85871	Endothelial	Endothelial	T10	Tumor	61	Male	Primary	IB
T10_TGGTTCCAGTGGAGAA	15.4996	5.62729	10.4729	Stellate	Stellate	T10	Tumor	61	Male	Primary	IB
T10_TGGTTCCCAGACAGGT	-5.03738	5.51345	11.0682	Stellate	Stellate	T10	Tumor	61	Male	Primary	IB
T10_TGTATTCGTCCCGACA	-41.6573	10.3249	-3.78887	Endothelial	Endothelial	T10	Tumor	61	Male	Primary	IB
T10_TGTATTCTCTGATACG	9.33079	4.53624	1.63474	CD8Tex	CD8Tex	T10	Tumor	61	Male	Primary	IB
T10_TGTGGTAAGGTGCTTT	-8.44438	-9.31535	-8.13215	Malignant	Malignant	T10	Tumor	61	Male	Primary	IB
T10_TGTGGTAAGTCGATAA	-14.7294	5.56176	10.9126	Stellate	Stellate	T10	Tumor	61	Male	Primary	IB
T10_TGTGTTTCAAACTGCT	-75.1298	9.80413	-4.74521	Endothelial	Endothelial	T10	Tumor	61	Male	Primary	IB
T10_TGTGTTTGTCCGAGTC	-13.7431	1.74325	9.50171	Fibroblasts	Fibroblasts	T10	Tumor	61	Male	Primary	IB
T10_TGTTCCGAGTGTTTGC	-23.4409	10.1651	5.07729	CD8Tex	CD8Tex	T10	Tumor	61	Male	Primary	IB
T10_TTAGGACGTCTAAAGA	-24.4235	-2.96099	2.55336	Mono/Macro	Monocyte	T10	Tumor	61	Male	Primary	IB
T10_TTAGGCACATAGACTC	14.2572	-9.59081	-3.5529	Malignant	Malignant	T10	Tumor	61	Male	Primary	IB
T10_TTAGTTCAGCGTAGTG	6.46338	10.5001	-2.33309	Endothelial	Endothelial	T10	Tumor	61	Male	Primary	IB
T10_TTAGTTCAGGAATTAC	8.17258	6.3414	10.8077	Stellate	Stellate	T10	Tumor	61	Male	Primary	IB
T10_TTAGTTCTCCGCGTTT	-46.408	10.3906	-3.74245	Endothelial	Endothelial	T10	Tumor	61	Male	Primary	IB
T10_TTATGCTGTGAGGCTA	-49.1267	9.64733	-5.60581	Endothelial	Endothelial	T10	Tumor	61	Male	Primary	IB
T10_TTCCCAGCAGGGCATA	47.0813	4.611	1.6015	CD8Tex	CD8Tex	T10	Tumor	61	Male	Primary	IB
T10_TTCCCAGCATGTCGAT	6.92244	-9.44801	-3.68384	Malignant	Malignant	T10	Tumor	61	Male	Primary	IB
T10_TTCCCAGGTGTTGAGG	-19.6847	3.44212	10.1856	Stellate	Stellate	T10	Tumor	61	Male	Primary	IB
T10_TTCGAAGCAAGGACTG	-3.14229	10.541	5.22734	CD8Tex	CD8Tex	T10	Tumor	61	Male	Primary	IB
T10_TTCGGTCCAGGCAGTA	-27.9273	3.63507	1.16893	B	B	T10	Tumor	61	Male	Primary	IB
T10_TTCTCAATCTACGAGT	-9.44468	-9.34946	-8.01914	Malignant	Malignant	T10	Tumor	61	Male	Primary	IB
T10_TTCTCCTCATAGACTC	11.6595	-3.60669	2.88172	DC	pDC	T10	Tumor	61	Male	Primary	IB
T10_TTGCCGTAGGCAGGTT	19.4282	-9.69997	-3.37383	Malignant	Malignant	T10	Tumor	61	Male	Primary	IB
T10_TTGCCGTTCGGTTCGG	8.1734	4.73585	12.002	Stellate	Stellate	T10	Tumor	61	Male	Primary	IB
T10_TTGCGTCCATTGAGCT	16.5284	4.64151	1.74084	CD8Tex	CD8Tex	T10	Tumor	61	Male	Primary	IB
T10_TTGCGTCTCTCGGACG	-20.272	4.59984	8.97403	Fibroblasts	Fibroblasts	T10	Tumor	61	Male	Primary	IB
T10_TTGGAACGTCCGTCAG	-13.766	10.2814	3.13592	B	B	T10	Tumor	61	Male	Primary	IB
T10_TTGGAACTCGAACGGA	-1.67992	4.47293	1.46625	CD8Tex	CD8Tex	T10	Tumor	61	Male	Primary	IB
T10_TTGTAGGAGCTTATCG	-26.6928	-7.43888	-5.48833	Malignant	Malignant	T10	Tumor	61	Male	Primary	IB
T10_TTTACTGAGCATCATC	-38.6952	-0.731506	3.18159	DC	pDC	T10	Tumor	61	Male	Primary	IB
T10_TTTACTGAGCTGCCCA	-60.8103	4.83293	10.8289	Stellate	Stellate	T10	Tumor	61	Male	Primary	IB
T10_TTTCCTCCAATGGAGC	-8.11725	4.28401	9.19347	Fibroblasts	Fibroblasts	T10	Tumor	61	Male	Primary	IB
T10_TTTCCTCGTGAAATCA	-9.3722	10.3033	4.76929	CD8Tex	CD8Tex	T10	Tumor	61	Male	Primary	IB
[truncated: 39,978 more rows]

## Sheet: S5
TableS5 The cox regression for IEGPI score in each cohort.
Variable	set	coeff	se	Hazard.Ratio	low	up	P.value	No.Patients
IEGPI score_group	PACA_AU	0.769	0.162725	2.157	1.568	2.967	0	267
IEGPI score_group	GSE71729	0.977	0.296313	2.655	1.486	4.746	0.001	125
IEGPI score_group	GSE62452	1.178	0.345456	3.249	1.651	6.395	0.001	66
IEGPI score_group	TCGA_PAAD	1.027	0.264961	2.792	1.661	4.693	0	146
IEGPI score_group	PACA_CA	0.653	0.24755	1.922	1.183	3.122	0.008	182
IEGPI score_group	GSE57495	0.828	0.326871	2.289	1.206	4.343	0.011	63
IEGPI score_group	E_MTAB_6134	0.864	0.23321	2.372	1.502	3.747	0	288

## Sheet: S6
Table S6 The univariate and mulitvariate analysis for IEGPI score in each cohort
		Univariate cox regression a/lysis				Multivariate cox regression a/lysis
	Clinical variables	Hazard.Ratio	CI95low	CI95up	Pvalue	Hazard.ratio	CI95	Pvalues
GSE57495	IEGPI score_group	2.289	1.206	4.343	0.011	2.289	1.206-4.343	0.011
	AJCC.stage
	II	0.647	0.077	5.424	0.688	/	/	/
	III	0.566	0.07	4.563	0.593	/	/	/
GSE64252	Grading
	G2	7.235	0.94	55.684	0.057	5.144	0.667-39.68	0.116
	G3	13.84	1.746	109.729	0.013	8.359	1.026-68.106	0.047
	G4	0	0	Inf	0.997	0	0-Inf	0.997
	IEGPI score_group	3.249	1.651	6.395	0.001	2.91	1.425-5.94	0.003
	AJCC.stage
	II	0.681	0.238	1.946	0.474	/	/	/
	III	0.878	0.27	2.852	0.829	/	/	/
	IV	1.161	0.282	4.779	0.836	/	/	/
E_MTAB_6134	IEGPI score_group	2.372	1.502	3.747	0	2.317	1.464-3.666	0
	Sex(male vs female)	1.287	0.954	1.736	0.098	/	/	/
	Grading
	G2 vs G1	1.153	0.834	1.595	0.389	1.084	0.783-1.5	0.629
	G3 vs G1	1.73	1.139	2.626	0.01	1.623	1.068-2.467	0.023
PACA-AU	IEGPI score_group	1.012	1.007	1.016	0	1.008	1-1.016	0.049
	age	1.018	1.001	1.035	0.039	1.018	1.001-1.035	0.035
	AJCC.stage
	II vs I	1.994	0.484	8.219	0.339	/	/	/
	III vs I	2.508	0.617	10.189	0.199	/	/	/
	IV vs I	3.709	0.783	17.577	0.099	/	/	/
	ESTIMATEScore	1	1	1	0.21	/	/	/
	ImmuneScore	1	0.999	1	0.148	/	/	/
	Sex(male vs female)	1.226	0.895	1.679	0.204	/	/	/
	StromalScore	1	0.999	1	0.372	/	/	/
	TMB	1.213	1.001	1.47	0.049	0.966	0.775-1.204	0.759
PACA-CA	Age	1.001	0.985	1.018	0.859	/	/	/
	alcoholNot sure	1.211	0.529	2.775	0.65	/	/	/
	alcoholyes	1.16	0.461	2.92	0.752	/	/	/
	ESTIMATEScore	1	1	1	0.898	/	/	/
	IEGPI score_group	1.922	1.183	3.122	0.008	1.943	1.178-3.205	0.009
	ImmuneScore	1	0.999	1	0.393	/	/	/
	Sex(male vs female)	1.028	0.742	1.425	0.866	/	/	/
	smoking(yes vs no)	0.728	0.461	1.15	0.174	/	/	/
	StromalScore	1	1	1	0.625	/	/	/
	TMB	0.929	0.853	1.011	0.089	/	/	/
	Grading
	Moderately differentiated	1.839	1.008	3.355	0.047	1.617	0.873-2.995	0.126
	Poorly differentiated	1.44	0.766	2.707	0.257	1.291	0.68-2.448	0.435
	Undifferentiated	1.885	1.01	3.516	0.046	1.48	0.776-2.82	0.234
	AJCC.stage
	II vs I	1.584	0.852	2.947	0.146	1.513	0.796-2.874	0.206
	III vs I	3.141	1.086	9.086	0.035	2.832	0.969-8.279	0.057
	IV vs I	2.56	0.328	19.985	0.37	2.224	0.283-17.508	0.448
TCGA_PADC	IEGPI score_group	2.792	1.661	4.693	0	2.77	1.647-4.657	0
	Age	1.018	0.996	1.04	0.111	/	/	/
	AJCC_Stge
	II vs I	0.951	0.412	2.196	0.907	/	/	/
	III vs I	0.492	0.059	4.1	0.512	/	/	/
	IV vs I	1.282	0.256	6.425	0.763	/	/	/
	Distant.Metastasis(yes vs no)	0.921	0.729	1.162	0.486	/	/	/
	ESTIMATEScore	1	1	1	0.107	/	/	/
	ImmuneScore	1	0.999	1	0.075	/	/	/
	Tumorsize	1.204	1.023	1.417	0.026	1.211	1.02-1.439	0.029
	Grade
	GradeG2	1.251	0.626	2.502	0.526	/	/	/
	GradeG3	1.646	0.792	3.42	0.182	/	/	/
	GradeG4	1.4	0.178	11.035	0.75	/	/	/
	SexMALE vs Female	0.827	0.537	1.273	0.388	/	/	/
	StromalScore	1	1	1	0.213	/	/	/
	TMB	1.194	0.939	1.518	0.148	/	/	/
	Smoking(Yes vs No)	1.18	0.674	2.067	0.563	/	/	/
